# Supplementary material for: The cervico‐vaginal DNA methylation WID‐qEC test: An epigenetic marker associated with ovarian cancer in the absence of endometrial and cervical cancer
Source: Int J Cancer. 2026 Jan 29;158(10):2530–6. doi: 10.1002/ijc.70354 (PMC12996746; doi:10.1002/ijc.70354)
Supplement: Supplementary file 1 — Table S1. All relevant data supporting this work on cervico‐vaginal samples. [file IJC-158-2530-s001.xlsx]

## Sheet: Sheet1
Supplementary Table S1. All relevant data supporting this work on cervico-vaginal samples
id	ovarian_cancer	age	bmi_group	menopausal_status	hrt_group	relatives_with_bc	relatives_with_oc	lifetime_ovulatory_cycles	wid_qec_cat	wid_qec_sum_pmr	est_fraction_OC_susceptible_cells
1	yes	82.2	healthy (18.5-24.9)	post	never	no	no	408.5	negative	0
2	no	78.5	healthy (18.5-24.9)	post	>= 5 years	no	no		negative	0	0
3	no	20.3	healthy (18.5-24.9)	pre	never	no	no	99.5	negative	0.0564073	0.0105706
4	no	49.4	obese (>30)	pre	never	no	no		negative	0	0.00628985
5	no	22.2	underweight (<18.5)	pre	never	no	no		negative	0
6	no	50.9	obese (>30)	pre	never	no	no		negative	0
7	yes	30.8	healthy (18.5-24.9)	pre	never	no	no	210.73	negative	0	0.000252301
8	no	43.2	healthy (18.5-24.9)	pre	never	no	no		negative	0	0
9	no	58	obese (>30)	post	never	yes	no		negative	0	0
10	no	46.9	healthy (18.5-24.9)	pre	never	no	no	430.915	negative	0
11	no	55.9	healthy (18.5-24.9)	post	never	no	no		negative	0	0
12	no	57.7	healthy (18.5-24.9)	post	< 5 years	no	no	403.5	negative	0	0
13	no	68	obese (>30)	post	never	no	no	447	negative	0
14	yes	65.2	obese (>30)	post	never	no	yes		negative	0	0.00108138
15	no	24.9	healthy (18.5-24.9)	pre	never	no	no		negative	0	0
16	no	25.1	obese (>30)	pre	never	no	no		negative	0
17	no	63.9	overweight (25-29.9)	post	never	no	no		negative	0	0
18	no	33.8	underweight (<18.5)	pre	never	no	no		negative	0
19	no	59.8	healthy (18.5-24.9)	post	never	yes	no		negative	0	0.0224123
20	no	58.1	healthy (18.5-24.9)	post	never	yes	no		negative	0	0
21	no	45.9	healthy (18.5-24.9)	pre	never	no	no		negative	0
22	no	34.4	healthy (18.5-24.9)	pre	never	no	no		negative	0	0
23	yes	77.7	overweight (25-29.9)	post	never	no	no	497	negative	0
24	yes	66.8	overweight (25-29.9)	post	never	no	no	-21.5	negative	0	0
25	yes	59.9	healthy (18.5-24.9)	post	>= 5 years	no	no	401	negative	0	0.0938069
26	yes	30.8	underweight (<18.5)	pre	never	no	no	213.303	negative	0	0.0816155
27	no	38.2	obese (>30)	pre	never	no	no	302.272	negative	0
28	no	34.6	healthy (18.5-24.9)	pre	never	no	no	271.333	negative	0
29	no	24.8	underweight (<18.5)	pre	never	no	no	69.4825	negative	0
30	yes	74	underweight (<18.5)	post	never	no	no	384	negative	0	0
31	yes	54.6	healthy (18.5-24.9)	post	never	no	no	340	negative	0
32	yes	73.4	healthy (18.5-24.9)	post	never	yes	no	365.5	positive	0.494956	0.035407
33	yes	65.7	obese (>30)	post	never	no	no	509	positive	3.06088
34	no	70.1	obese (>30)	post	never	yes	no	424	negative	0.102173
35	no	62.8	healthy (18.5-24.9)	post	never	no	no	423	negative	0.153385
36	no	71.5	healthy (18.5-24.9)	post	never	no	no	448	negative	0
37	yes	42.4	obese (>30)	pre	never	no	yes	346.772	negative	0	0.092833
38	no	78.8	overweight (25-29.9)	post	never	no	no	374.5	negative	0	0.0326912
39	yes	61.2	obese (>30)	post	never	no	no	424	positive	2.27527	0.0831126
40	no	37.1	healthy (18.5-24.9)	pre	never	no	no	135.498	negative	0	0.00368155
41	yes	53	healthy (18.5-24.9)	post	never	no	yes		negative	0	0
42	yes	58.1	obese (>30)	post	never	no	no	340	negative	0	0.0144858
43	yes	55.7	obese (>30)	post	never	yes	no	473	negative	0.230976
44	yes	64.1	overweight (25-29.9)	post	never	no	no	446.5	negative	0	0.00772334
45	no	53.8	overweight (25-29.9)	post	never	no	no	418	negative	0	0.00282923
46	yes	50.5	healthy (18.5-24.9)	post	never	no	no		negative	0	0.000540178
47	yes	49.9	overweight (25-29.9)	pre	never	no	no	443.89	negative	0	0
48	yes	44.6	healthy (18.5-24.9)	pre	never	no	yes		negative	0	0.00213414
49	no	51.9	healthy (18.5-24.9)	pre	never	no	yes	445.236	positive	0.475964	0.0489426
50	no	60.1	healthy (18.5-24.9)	post	never	no	no	479	negative	0	0.00744816
51	no	57.8	overweight (25-29.9)	post	never	no	no	420	positive	13.3401	0.0909162
52	no	62.1	overweight (25-29.9)	post	never	no	no		negative	0	0
53	no	42.9	healthy (18.5-24.9)		never	no	no		negative	0
54	yes	60	underweight (<18.5)	post	never	no	no		negative	0.075602	0.0593469
55	yes	47.2	healthy (18.5-24.9)	post	never	no	no		negative	0	0
56	yes	51.4	healthy (18.5-24.9)	post	never	yes	no	318.5	negative	0	0
57	no	48.9	overweight (25-29.9)	pre	never	no	no	399.187	negative	0
58	no	48.8	healthy (18.5-24.9)	pre	never	yes	no	326.846	negative	0
59	no	68.9	healthy (18.5-24.9)	post	never	yes	no	502.29	negative	0	0.00835567
60	no	56.9	healthy (18.5-24.9)	post	never	yes	no	209	negative	0	0.00196378
61	no	57.9	healthy (18.5-24.9)	pre	never	no	no	238.526	negative	0	0
62	no	51.9	healthy (18.5-24.9)	pre	never	no	no	243.51	negative	0	0.0255831
63	no	69.6	obese (>30)	post	< 5 years	yes	no	691.504	negative	0	0.00471911
64	no	54	healthy (18.5-24.9)	pre	never	yes	no	481.242	negative	0
65	no	38.8	healthy (18.5-24.9)	pre	never	no	no	358.19	negative	0	0.0094732
66	no	69.2	overweight (25-29.9)	post	never	yes	yes	461	negative	0	0
67	no	73.6	healthy (18.5-24.9)	post	never	yes	no	422.5	negative	0	0.000781135
68	no	65.1	healthy (18.5-24.9)	post	never	no	no	388.689	negative	0	0
69	no	55.3	healthy (18.5-24.9)	pre	never	no	no	303.611	negative	0	0
70	yes	78	overweight (25-29.9)	postmenopausal	never	no	no	427.5	negative	0
71	no	64.6	healthy (18.5-24.9)	post	never	yes	no	41	negative	0	0
72	no	47.8	overweight (25-29.9)	pre	never	yes	no	240.387	negative	0
73	yes	78.4	healthy (18.5-24.9)	post	never	no	no	521	negative	0	0.0114497
74	no	34	healthy (18.5-24.9)	pre	never	no	no	156.132	negative	0
75	no	66.5	healthy (18.5-24.9)	post	< 5 years	no	no	329	negative	0.0428256	0
76	no	57.8	healthy (18.5-24.9)	pre	never	no	no	357.338	negative	0.0425354	0
77	yes	66.4	underweight (<18.5)	post	never	no	no	350.5	negative	0	0.0140601
78	no	25	healthy (18.5-24.9)	pre	never	no	yes	132.369	negative	0	0
79	no	71.6	healthy (18.5-24.9)	post	never	no	no	470.5	negative	0	0.00703754
80	no	59.7	healthy (18.5-24.9)	post	never	no	no	437	negative	0	0
81	yes	40.1	healthy (18.5-24.9)	pre	never	no	no	337.527	negative	0	0
82	no	50.9	overweight (25-29.9)	pre	never	no	no	49.8351	negative	0	0
83	no	47.2	healthy (18.5-24.9)	pre	never	yes	no	271.588	negative	0	0
84	no	52	overweight (25-29.9)	post	never	yes	yes	437.5	negative	0	0
85	no	44.8	healthy (18.5-24.9)	pre	never	no	no	379.577	negative	0
86	no	51.4	obese (>30)	post	never	no	yes	402.5	negative	0	0
87	no	69.3	healthy (18.5-24.9)	post	never	no	no	458.5	negative	0	0.0173825
88	yes	68.1	overweight (25-29.9)	post	never	no	no	372	negative	0	0
89	no	60.3	obese (>30)	post	never	no	no	397.5	negative	0	0
90	yes	65.4	healthy (18.5-24.9)	post	never	no	no	413	negative	0	0.0216858
91	yes	42.6	healthy (18.5-24.9)	pre	never	no	no	309.937	negative	0.155922	0.00120279
92	no	55.4	underweight (<18.5)	post	never	no	no	389	negative	0	0.0209775
93	no	57.6	overweight (25-29.9)	post	never	no	no	467.5	negative	0	0
94	no	37.1	overweight (25-29.9)	pre	never	yes	no	47.8672	negative	0	0
95	no	60.3	healthy (18.5-24.9)	post	never	no	no	463.5	negative	0
96	yes	63.8	healthy (18.5-24.9)	post	never	no	no	437	negative	0	0.0178257
97	yes	61.8	healthy (18.5-24.9)	post	never	no	no	434.5	negative	0.223991	0.0173643
98	no	41.5	obese (>30)	pre	never	no	no	269.968	negative	0
99	no	26	healthy (18.5-24.9)	pre	never	no	no	156.262	negative	0	0
100	no	47.5	healthy (18.5-24.9)	pre	never	no	no	248.734	negative	0
101	no	69	healthy (18.5-24.9)	post	never	no	no	491.5	negative	0	0
102	yes	61.2	healthy (18.5-24.9)	post	never	no	no	401	negative	0.0555843	0.0167741
103	yes	43.9	healthy (18.5-24.9)	pre	never	no	no	292.373	negative	0	0
104	no	43.5	healthy (18.5-24.9)	pre	never	no	no	234.952	negative	0	0
105	no	59.1	overweight (25-29.9)	post	never	no	no	419	negative	0	0
106	no	44.8	overweight (25-29.9)	pre	never	no	no	398.043	negative	0
107	no	53.3	obese (>30)	post	never	no	no	398.5	negative	0	0
108	no	54.1	obese (>30)	premenopausal	never	no	no		negative	0.0132102
109	no	56.5	obese (>30)	post	never	no	no	528	negative	0	0
110	no	62.7	overweight (25-29.9)	post	never	no	no		negative	0	0.0344545
111	no	58.3	overweight (25-29.9)	post	never	no	no	497	negative	0	0
112	no	59.6	healthy (18.5-24.9)	post	never	no	no	504	negative	0	0
113	no	46.9	healthy (18.5-24.9)	pre	never	yes	no		negative	0
114	no	50.5	healthy (18.5-24.9)	post	< 5 years	no	no		negative	0	0
115	no	50.6	healthy (18.5-24.9)	pre	never	yes	no		negative	0	0
116	no	38.4	healthy (18.5-24.9)	pre	never	no	no		negative	0	0
117	no	64.8	healthy (18.5-24.9)	post	never	no	yes	351	negative	0
118	no	28.2	overweight (25-29.9)	pre	never	no	no	180.955	negative	0	0.00458502
119	no	47.1	obese (>30)	pre	never	no	no	207.412	negative	0	0.054981
120	no	55.2	overweight (25-29.9)	post	< 5 years	no	no	437.5	positive	0.478986	0.0152359
121	no	44.9	overweight (25-29.9)	pre	never	yes	no	333.059	negative	0
122	no	22.6	healthy (18.5-24.9)	pre	never	no	no	103.029	negative	0	0
123	no	44.3	healthy (18.5-24.9)	pre	never	no	no	237.542	negative	0	0.00181929
124	no	60.4	overweight (25-29.9)	post	>= 5 years	no	yes	275	negative	0	0
125	no	78.2	obese (>30)	post	>= 5 years	yes	no	300	negative	0	0.00113703
126	no	31.2	overweight (25-29.9)	pre	never	no	no	242.79	negative	0	0
127	no	27.3	healthy (18.5-24.9)	pre	never	no	no	195.836	negative	0	0
128	no	28.1	healthy (18.5-24.9)	pre	never	no	no	173.235	negative	0	0
129	no	44.7	overweight (25-29.9)	pre	never	yes	no	36.1954	negative	0.0338765
130	no	26.9	healthy (18.5-24.9)	pre	never	no	no	47	negative	0
131	no	54.9	healthy (18.5-24.9)	post	never	no	no	127.5	negative	0	0
132	no	38.7	healthy (18.5-24.9)	pre	never	no	no	301.016	negative	0	0.0128058
133	yes	61.6	obese (>30)	post	never	yes	yes	407.5	negative	0	0.0257223
134	no	25.7	overweight (25-29.9)	pre	never	yes	no	80.0899	negative	0
135	no	46.5	healthy (18.5-24.9)	pre	< 5 years	no	no	243.078	negative	0	0.0174403
136	no	53.8	healthy (18.5-24.9)	pre	never	no	no	434.108	negative	0
137	no	68.5	healthy (18.5-24.9)	post	< 5 years	no	no	341	negative	0	0.0179764
138	no	56.1	overweight (25-29.9)	post	never	yes	yes	377	negative	0	0
139	no	36.2	healthy (18.5-24.9)	pre	never	no	no	38.0879	negative	0	0
140	no	64.6	overweight (25-29.9)	post	< 5 years	no	no	388	negative	0.163019	0.0213939
141	no	59.5	overweight (25-29.9)	post	never	no	no	413	negative	0	0
142	no	69	healthy (18.5-24.9)	post	never	no	yes		negative	0	0
143	no	56.3	healthy (18.5-24.9)	post	< 5 years	yes	no		negative	0	0.00355502
144	no	50.4	healthy (18.5-24.9)	pre	never	no	no	270.198	negative	0
145	no	44.3	healthy (18.5-24.9)	pre	never	no	no	164.106	negative	0.23613
146	no	23	overweight (25-29.9)	pre	never	no	no		negative	0	0
147	no	64.7	obese (>30)	post	>= 5 years	yes	no		negative	0	0
148	no	50.2	overweight (25-29.9)	post	never	no	no	416	negative	0
149	yes	53.3	overweight (25-29.9)	post	never	yes	no	24	negative	0.0522876	0.00130715
150	no	40.2	overweight (25-29.9)	pre	never	no	no	201.89	negative	0	0
151	no	49.8	healthy (18.5-24.9)	pre	never	no	no	297.899	negative	0
152	no	50.7	obese (>30)	pre	< 5 years	yes	no	417.713	negative	0	0
153	no	51.2	healthy (18.5-24.9)	post	never	no	no	407	negative	0	0.00259355
154	no	24.8	healthy (18.5-24.9)	premenopausal	never	no	no	141.285	negative	0	0
155	no	48.7	obese (>30)	pre	never	yes	no	290.73	negative	0	0
156	no	33	healthy (18.5-24.9)	pre	never	no	no	230.738	negative	0	0.00583151
157	no	42	healthy (18.5-24.9)	pre	never	yes	no	71.5948	negative	0	0
158	no	55.7	healthy (18.5-24.9)	pre	never	no	no	475.274	negative	0	0
159	no	53.3	healthy (18.5-24.9)	post	never	no	no	296.5	negative	0	0.00367047
160	yes		missing or unknown		missing or unknown	no	no		negative	0
161	yes	76.2	healthy (18.5-24.9)	post	never	no	no		positive	1.32671
162	yes	59.5	overweight (25-29.9)	postmenopausal	never	no	no	403	positive	2.26207
163	yes	80.1	healthy (18.5-24.9)	post	never	no	no	468	negative	0	0
164	yes	62.5	healthy (18.5-24.9)	post	never	no	no	405	negative	0	0.0242769
165	no	62.3	healthy (18.5-24.9)	post	never	no	no	475.5	negative	0	0
166	yes	53.9	healthy (18.5-24.9)	post	never	no	no	293.5	negative	0.147141	0.0031784
167	no	65.6	healthy (18.5-24.9)	post	>= 5 years	no	no	305	negative	0.268597	0
168	no	72.1	overweight (25-29.9)	post	never	no	no	509	negative	0	0.000739317
169	no	55.7	healthy (18.5-24.9)	post	never	no	no	379.5	negative	0
170	no	46	healthy (18.5-24.9)	pre	never	no	no	317	negative	0
171	no	71.6	healthy (18.5-24.9)	post	>= 5 years	no	no	475.5	negative	0.157954	0.0443204
172	no	60.7	healthy (18.5-24.9)	post	< 5 years	no	no		negative	0	0
173	no	71.9	overweight (25-29.9)	post	never	no	no	458.5	negative	0
174	no	50.7	healthy (18.5-24.9)	pre	never	no	no	335.245	negative	0
175	no	50.2	healthy (18.5-24.9)	post	never	no	no	349.5	negative	0
176	no	47.9	healthy (18.5-24.9)	post	never	no	no	312.5	negative	0.105037
177	no	56.5	healthy (18.5-24.9)	post	never	no	no	336	negative	0	0.00168834
178	no	45.8	obese (>30)	pre	< 5 years	no	no	314.706	negative	0
179	no	75.3	healthy (18.5-24.9)	post	< 5 years	no	no	425	negative	0.13911	0.000724239
180	no	22.4	healthy (18.5-24.9)	pre	never	no	no	64.7351	negative	0	0
181	yes	58.5	overweight (25-29.9)	post	never	no	no	480	negative	0	0
182	no	34.1	overweight (25-29.9)	pre	never	no	no	156.757	negative	0	0
183	no	22.1	healthy (18.5-24.9)	pre	never	no	no	24	negative	0
184	no	38.1	healthy (18.5-24.9)	pre	never	yes	no	257.891	negative	0	0
185	no	39.5	healthy (18.5-24.9)	pre	never	no	no	106.611	negative	0
186	no	49.4	healthy (18.5-24.9)	post	never	yes	no	319.5	negative	0
187	yes	59.3	healthy (18.5-24.9)	post	never	no	no	446.5	negative	0.0641358	0
188	no	36.8	healthy (18.5-24.9)	pre	never	no	no	206.025	negative	0
189	no	55	healthy (18.5-24.9)	post	never	no	no	414.5	negative	0.228787
190	yes	57	overweight (25-29.9)	post	never	no	no	492	negative	0	0.0402435
191	no	60.9	healthy (18.5-24.9)	post	never	no	no	329	negative	0	0
192	no	24.8	overweight (25-29.9)	pre	never	no	no	117.413	negative	0
193	no	51	healthy (18.5-24.9)	post	never	no	no	264	negative	0
194	yes	62.3	obese (>30)	post	< 5 years	no	no	412	negative	0	0
195	no	25.6	healthy (18.5-24.9)	pre	never	no	no	-1	negative	0
196	no	52.8	overweight (25-29.9)	pre	never	no	no	369.609	negative	0	0
197	no	25.1	healthy (18.5-24.9)	pre	never	no	no	120.631	negative	0
198	no	32.6	healthy (18.5-24.9)	pre	never	no	no	256.852	negative	0	0
199	no	39.2	overweight (25-29.9)	pre	never	no	no	245.42	negative	0	0
200	no	53.8	healthy (18.5-24.9)	post	never	no	no	401	negative	0	0.00304223
201	no	56.6	healthy (18.5-24.9)	post	never	yes	no	242.5	negative	0
202	no	51.2	overweight (25-29.9)	post	never	yes	no	197.5	negative	0	0
203	no	29.5	healthy (18.5-24.9)	pre	never	no	no	54.057	negative	0
204	no	40.2	healthy (18.5-24.9)	pre	never	no	no	361.925	negative	0	0
205	no	46.5	healthy (18.5-24.9)	pre	never	no	no	161.558	negative	0
206	no	55	healthy (18.5-24.9)	post	never	no	yes	480.5	negative	0	0.00327061
207	no	30.8	healthy (18.5-24.9)	pre	never	no	no	69.1706	negative	0
208	no	20	healthy (18.5-24.9)	pre	never	no	no	60	negative	0	0.00644011
209	no	40.9	healthy (18.5-24.9)	pre	never	no	no	228.791	negative	0	0.00946377
210	yes	67	overweight (25-29.9)	post	never	no	no	437	negative	0.135803	4.12623e-05
211	no	50.2	overweight (25-29.9)	pre	< 5 years	no	no	418.395	negative	0	0.00848859
212	no	50.7	overweight (25-29.9)	post	never	no	no	216.5	negative	0
213	no	34.5	healthy (18.5-24.9)	pre	never	no	no	56.7812	negative	0	0
214	no	41.4	healthy (18.5-24.9)	pre	never	no	no	296.384	negative	0
215	no	62.8	healthy (18.5-24.9)	post	never	no	no	401	positive	0.742971	0.067166
216	no	24.3	healthy (18.5-24.9)	pre	never	no	no	27.5378	negative	0
217	no	47.2	healthy (18.5-24.9)	pre	never	no	no	387.805	negative	0.0442752	0
218	no	30.4	healthy (18.5-24.9)	pre	never	no	no	124.737	negative	0
219	no	52.7	overweight (25-29.9)	post	never	no	no	400	negative	0.123669	0.0183069
220	no	27.3	underweight (<18.5)	pre	never	no	no	111.185	negative	0
221	yes	63.2	healthy (18.5-24.9)	post	never	no	no	439.5	positive	1.22266	0.171031
222	yes	56.2	healthy (18.5-24.9)	post	never	no	no	216	negative	0	0
223	no	29.4	healthy (18.5-24.9)	pre	never	no	no	28.4495	negative	0
224	no	50.5	overweight (25-29.9)	pre	never	no	no	421.88	negative	0	0
225	no	29.8	healthy (18.5-24.9)	pre	never	no	no	189.444	negative	0
226	no	46.4	healthy (18.5-24.9)	pre	never	no	no	412.836	negative	0	0.0856449
227	no	42.6	healthy (18.5-24.9)	pre	never	no	no	334.774	negative	0	0
228	no	44.7	overweight (25-29.9)	pre	never	no	no	310.394	negative	0.169946
229	yes	68.8	healthy (18.5-24.9)	post	never	no	no	461	positive	4.61524	0.116167
230	yes	52.3	healthy (18.5-24.9)	post	never	no	no	461	positive	0.350043
231	no	55	overweight (25-29.9)	post	never	no	no	341	negative	0
232	no	31.8	underweight (<18.5)	pre	never	no	no	60.6147	negative	0
233	no	54.8	overweight (25-29.9)	post	< 5 years	no	no	339	negative	0	0
234	no	20.1	underweight (<18.5)	pre	never	no	no	37.526	negative	0
235	no	58.7	healthy (18.5-24.9)	post	never	no	no	474.5	positive	1.75412
236	no	43	overweight (25-29.9)	pre	never	no	no	170.5	negative	0	0
237	no	52.5	obese (>30)	post	never	no	no	389	positive	0.803121	0.115572
238	no	25.1	healthy (18.5-24.9)	pre	never	no	no	37.0584	negative	0
239	no	28.7	overweight (25-29.9)	pre	never	no	no	140.032	negative	0
240	no	37.2	obese (>30)	pre	never	no	no	199.641	negative	0
241	yes	61.1	obese (>30)	post	never	no	no	424	negative	0	0.0162838
242	yes	56.7	obese (>30)	post	never	no	no	448	negative	0.275366	0.00514282
243	no	62	healthy (18.5-24.9)	post	never	no	no	427.5	negative	0
244	no	21.4	healthy (18.5-24.9)	pre	never	no	no	88.5456	negative	0
245	no	25.3	healthy (18.5-24.9)	pre	never	no	no	76.0812	negative	0
246	no	32.6	healthy (18.5-24.9)	pre	never	no	no	60	negative	0	0
247	yes	54.6	obese (>30)	post	never	no	yes	475.5	negative	0	0
248	yes	52.9	overweight (25-29.9)	pre	never	no	no	478.301	positive	2.02932	0
249	yes	76.2	obese (>30)	post	never	no	no	178	negative	0	0
250	yes	68.7	healthy (18.5-24.9)	post	< 5 years	no	no	326.5	negative	0	0
251	no	37.6	overweight (25-29.9)	pre	never	no	no	288.137	negative	0.215469	0.0644715
252	yes	73.9	obese (>30)	post	never	no	no		negative	0	0
253	no	54.7	overweight (25-29.9)	post	< 5 years	no	no	427.5	negative	0	0.00990374
254	no	71.7	overweight (25-29.9)	post	< 5 years	yes	no	425	negative	0	0
255	no	59.3	healthy (18.5-24.9)	post	never	no	no	147	negative	0
256	yes	59	obese (>30)	post	never	no	no	389	negative	0.193233	0.00622433
257	no	53.8	obese (>30)	post	never	no	no	421.5	negative	0	0
258	yes	68.9	obese (>30)	post	< 5 years	yes	no	362.5	negative	0	0
259	no	34.2	underweight (<18.5)	pre	never	no	no	253.846	negative	0
260	no	48.6	healthy (18.5-24.9)	pre	never	no	no	372.579	negative	0
261	no	40.8	healthy (18.5-24.9)	pre	never	no	no	311.248	negative	0
262	yes	38.9	underweight (<18.5)	pre	never	no	no	268.013	negative	0	0
263	yes	26.1	healthy (18.5-24.9)	pre	never	no	no	132.925	negative	0	0.0021772
264	no	32.2	obese (>30)	pre	never	no	no	38.0197	negative	0
265	no	47.1	healthy (18.5-24.9)	pre	never	no	no	305.88	negative	0	0
266	yes	61.2	obese (>30)	post	never	no	no	331.5	negative	0	0
267	no	32.8	overweight (25-29.9)	pre	never	no	no	46.1044	negative	0
268	no	51	overweight (25-29.9)	pre	never	no	no	85.6628	negative	0.0359979	0
269	no	51.3	healthy (18.5-24.9)	pre	never	no	no	44.1854	positive	0.581145
270	no	56.8	healthy (18.5-24.9)	post	never	no	no	475.5	negative	0	0
271	no	54.5	obese (>30)	post	never	no	yes	217.5	negative	0	0.00520074
272	no	29.7	overweight (25-29.9)	pre	never	no	no	176.549	negative	0
273	no	81.7	healthy (18.5-24.9)	post	never	no	no	368	negative	0	0.000652181
274	no	57.2	healthy (18.5-24.9)	post	never	no	no	191	negative	0	0.0100209
275	no	56.3	healthy (18.5-24.9)	post	< 5 years	no	no	484.5	negative	0	0
276	no	72.3	healthy (18.5-24.9)	post	>= 5 years	no	no	252	negative	0	0
277	no	49.8	healthy (18.5-24.9)	pre	never	no	no	241.245	negative	0	0
278	no	56.7	overweight (25-29.9)	post	< 5 years	no	no	304.5	negative	0.186651	0.019183
279	no	38.9	healthy (18.5-24.9)		never	no	no	312	negative	0
280	no	47.1	healthy (18.5-24.9)	pre	never	no	no	375.575	negative	0	0
281	no	57	healthy (18.5-24.9)	post	never	yes	no	137	negative	0	0.00352879
282	no	57.5	underweight (<18.5)	post	never	no	yes	255	negative	0	0.0102951
283	no	41.9	underweight (<18.5)	pre	never	no	no	347.049	negative	0
284	no	39.3	obese (>30)	pre	< 5 years	no	no	327.178	negative	0	0
285	no	68.2	overweight (25-29.9)	post	never	no	no	317	negative	0	0.0210807
286	no	72.4	healthy (18.5-24.9)	post	>= 5 years	yes	no	146.5	negative	0	0
287	no	69.5	healthy (18.5-24.9)	post	>= 5 years	yes	no	202	negative	0	0.0187961
288	no	69.5	healthy (18.5-24.9)	post	>= 5 years	no	no	434.5	negative	0	0.0312768
289	yes	58.9	healthy (18.5-24.9)	post	never	no	yes	448	negative	0	0.0226978
290	yes	61	underweight (<18.5)	post	never	no	no	355.5	negative	0	0
291	no	65.9	overweight (25-29.9)	post	never	no	yes	444	negative	0	0
292	no	66.4	healthy (18.5-24.9)	post	< 5 years	no	no	334	negative	0
293	no	51.6	healthy (18.5-24.9)	pre	< 5 years	yes	no	230.721	negative	0
294	no	70.3	obese (>30)	post	never	no	no	521	negative	0	0
295	no	33.5	healthy (18.5-24.9)	pre	never	no	no	83.58	negative	0
296	no	44.8	obese (>30)	post	never	no	no	149	negative	0	0
297	no	53.4	overweight (25-29.9)	post	never	yes	no	352	negative	0
298	no	65.1	overweight (25-29.9)	post	>= 5 years	no	no	161	negative	0	0.0163109
299	no	58.3	overweight (25-29.9)	postmenopausal	never	no	no	232	positive	0.503834
300	no	43	overweight (25-29.9)	pre	never	no	yes	335.993	negative	0
301	no	55.2	overweight (25-29.9)	post	never	no	no	426.5	negative	0
302	no	69.3	overweight (25-29.9)	post	never	yes	no	437	negative	0	0.00714996
303	yes	52.2	obese (>30)	post	never	no	no	144	negative	0.1004	0
304	no	62.6	healthy (18.5-24.9)	post	never	no	no	378.5	negative	0
305	yes	73.8	overweight (25-29.9)	postmenopausal	>= 5 years	no	no	420.5	negative	0
306	no	40	healthy (18.5-24.9)	pre	never	no	yes	100.985	negative	0	0
307	no	68.2	obese (>30)	post	never	no	no	362.5	negative	0.158955
308	no	42.4	obese (>30)	pre	never	no	no	329.86	negative	0	0
309	no	45.5	healthy (18.5-24.9)	pre	never	no	yes	148.432	negative	0
310	no	80	healthy (18.5-24.9)	post	>= 5 years	no	no	149	negative	0.080336	0.036426
311	yes	71.7	obese (>30)	post	>= 5 years	no	no	281	negative	0	0.00579334
312	no	50.1	obese (>30)	pre	never	no	no	435.948	negative	0	0
313	no	55.3	overweight (25-29.9)	postmenopausal	never	no	no	413.5	negative	0	0.00581575
314	no	67.4	overweight (25-29.9)	post	never	no	no	138.5	negative	0	0.00170312
315	no	52.6	underweight (<18.5)	post	< 5 years	no	no	341	negative	0	0
316	no	35	obese (>30)	pre	never	yes	no	217.162	negative	0.281765	0
317	yes	44.7	healthy (18.5-24.9)	pre	never	no	no	331.789	negative	0
318	no	72	overweight (25-29.9)	post	>= 5 years	yes	no	328	negative	0	0
319	yes	67	overweight (25-29.9)	post	never	no	no	281	negative	0	0.00129611
320	yes	58.1	obese (>30)	post	never	no	no	339	negative	0	0
321	no	50.6	obese (>30)	pre	never	no	yes	120.72	negative	0
322	no	41.5	healthy (18.5-24.9)	pre	never	no	no	261.822	negative	0	0
323	yes	74	overweight (25-29.9)	post	never	yes	no	401	negative	0	0
324	no	35.4	overweight (25-29.9)	pre	never	no	no	149.019	negative	0.12236
325	no	32.9	healthy (18.5-24.9)	pre	never	no	no	168.069	negative	0
326	no	63.8	healthy (18.5-24.9)	post	>= 5 years	no	no	350.5	negative	0	0.00329842
327	yes	62.4	healthy (18.5-24.9)	post	never	yes	no	461	positive	0.690383	0.11518
328	yes	71.8	healthy (18.5-24.9)	post	>= 5 years	no	no	437	positive	0.350611
329	yes	72.2	healthy (18.5-24.9)	post	never	yes	no	403.5	negative	0.0818749	0.0123337
330	no	58	underweight (<18.5)	post	never	no	no	322	negative	0
331	yes	64.3	obese (>30)	post	never	no	no	451.5	negative	0.0142423	0
332	no	70	obese (>30)	post	never	yes	no	427.5	negative	0	0
333	yes	66.8	overweight (25-29.9)	post	never	no	no	439.5	negative	0	0
334	no	65	obese (>30)	post	never	no	no	389	negative	0.161953	0.0403671
335	no	25.6	healthy (18.5-24.9)	pre	>= 5 years	no	no	54.5654	negative	0
336	yes	77.6	healthy (18.5-24.9)	post	>= 5 years	no	yes	378.5	negative	0	0
337	no	53.8	healthy (18.5-24.9)	pre	never	no	no	292.529	negative	0
338	no	80.8	obese (>30)	post	never	no	no	329.5	negative	0	0
339	yes	70.3	healthy (18.5-24.9)	post	< 5 years	no	no	451.5	negative	0	0
340	yes	57.6	overweight (25-29.9)	post	< 5 years	yes	yes	412.5	negative	0	0
341	no	79	obese (>30)	post	>= 5 years	no	no	348	negative	0
342	no	75.5	overweight (25-29.9)	post	never	no	no	365	negative	0	0
343	yes	60.4	overweight (25-29.9)	post	never	yes	no	341	negative	0	0
344	no	55.5	healthy (18.5-24.9)	post	never	no	no	319.5	negative	0	0.0142492
345	no	54.9	overweight (25-29.9)	post	< 5 years	no	no	209	negative	0	0
346	no	39.1	healthy (18.5-24.9)	pre	never	no	no	241.542	negative	0
347	no	47.4	healthy (18.5-24.9)	pre	never	no	no	372.583	negative	0
348	no	64	overweight (25-29.9)	post	never	no	no	461	negative	0	0
349	no	74.8	obese (>30)	post	never	no	no	365	negative	0.231287	0.0104754
350	yes	73.7	healthy (18.5-24.9)	post	never	yes	no	434.5	negative	0	0
351	no	58.1	healthy (18.5-24.9)	post	>= 5 years	no	no	372	negative	0	0
352	no	50.8	overweight (25-29.9)	post	never	no	no	65	negative	0	0
353	no	50.8	obese (>30)	pre	never	no	no	256.764	negative	0.0500798
354	no	61.1	overweight (25-29.9)	post	never	no	no	197	negative	0	0
355	yes	71.5	obese (>30)	post	>= 5 years	no	no	305	negative	0	0
356	no	53.3	overweight (25-29.9)	post	never	no	no	305	negative	0.0854556
357	no	59.3	obese (>30)	post	never	no	no	415.5	negative	0.155464
358	no	63.7	overweight (25-29.9)	post	never	yes	no	475.5	negative	0	0
359	yes	72	overweight (25-29.9)	post	never	no	no		negative	0.295014	0.0147868
360	no	61.3	overweight (25-29.9)	post	>= 5 years	no	no	374.5	negative	0	0
361	no	67.7	healthy (18.5-24.9)	post	never	no	no	307.5	negative	0.127532	0
362	no	50.1	obese (>30)	post	>= 5 years	no	no	329	negative	0	0
363	yes	71.2	obese (>30)	post	never	no	no	403.5	negative	0	0
364	yes	52.8	healthy (18.5-24.9)	pre	never	no	no	477.68	negative	0	0
365	no	58.7	obese (>30)	post	never	no	no	466	negative	0	0
366	no	69.9	healthy (18.5-24.9)	post	never	no	no	257	negative	0	0
367	no	66.6	healthy (18.5-24.9)	post	< 5 years	no	no	437	positive	5.9004	0.0234781
368	no	73.3	overweight (25-29.9)	post	never	yes	no	559.5	negative	0	0
369	yes	77.3	healthy (18.5-24.9)	post	< 5 years	no	yes	401	negative	0	0
370	no	43.6	healthy (18.5-24.9)	pre	never	no	no	168.422	negative	0
371	no	58.9	healthy (18.5-24.9)	post	>= 5 years	yes	no	448	negative	0	0
372	no	60.8	healthy (18.5-24.9)	post	< 5 years	no	no	290.5	positive	1.25288	0
373	no	63.3	overweight (25-29.9)	post	never	no	no	437	negative	0	0
374	no	72	healthy (18.5-24.9)	post	never	no	no	451.5	negative	0.26953	0.0521822
375	no	62.2	overweight (25-29.9)	post	< 5 years	no	no	365	negative	0
376	yes	70.6	overweight (25-29.9)	post	>= 5 years	no	no	334	negative	0	0
377	no	58.4	healthy (18.5-24.9)	post	never	no	no	465	negative	0	0
378	no	50.4	overweight (25-29.9)	pre	never	no	no	355.304	negative	0
379	no	40.2	overweight (25-29.9)	pre	never	no	no	265.284	positive	3.05779
380	no	51.6	healthy (18.5-24.9)	pre	never	no	no	325.818	negative	0	0
381	yes	78.9	overweight (25-29.9)	post	never	no	no	391.5	positive	0.816961	0.148823
382	yes	59	obese (>30)	postmenopausal	never	no	no	449	negative	0
383	no	67.7	healthy (18.5-24.9)	post	>= 5 years	yes	no	293	negative	0	0
384	yes	55.6	obese (>30)	post	never	no	no	425	negative	0	0
385	no	55.1	healthy (18.5-24.9)	post	never	no	no	353	negative	0	0
386	yes	60.5	overweight (25-29.9)	post	never	no	no	434.5	negative	0	0
387	yes	74.8	obese (>30)	post	never	no	no	353	negative	0	0
388	yes	59.2	overweight (25-29.9)	post	never	no	no	482.5	negative	0	0
389	yes	48.3	healthy (18.5-24.9)	pre	never	no	no	287.301	negative	0	0.000181766
390	yes	46.1	healthy (18.5-24.9)	premenopausal	never	no	no	269.828	positive	0.726654
391	yes	52.9	healthy (18.5-24.9)	post	never	no	no	482.5	negative	0	0
392	no	51.6	healthy (18.5-24.9)	post	never	no	yes	425	negative	0.067921	0.0108407
393	no	51.9	underweight (<18.5)	post	never	no	no	362.5	negative	0	0.00772412
394	no	38.6	healthy (18.5-24.9)	pre	never	no	no	321.896	negative	0	0.000429281
395	no	43.3	obese (>30)	pre	never	no	no	229.413	negative	0	0
396	yes	64.5	overweight (25-29.9)	post	< 5 years	no	no	424	positive	1.41597
397	no	56.3	healthy (18.5-24.9)	pre	never	no	no	519.636	negative	0	0.0351825
398	no	50.5	healthy (18.5-24.9)	pre	never	yes	no	142.59	negative	0	0
399	no	58.3	healthy (18.5-24.9)	post	< 5 years	no	no	413	negative	0
400	no	60.1	healthy (18.5-24.9)	post	never	yes	no	362.5	negative	0	0
401	no	61.6	healthy (18.5-24.9)	post	< 5 years	yes	no	401.5	negative	0	0
402	no	46.6	healthy (18.5-24.9)	post	never	no	no	451.5	negative	0	0.0104
403	yes	52.1	healthy (18.5-24.9)	post	never	no	no	218.5	negative	0	0.0632272
404	no	52.2	healthy (18.5-24.9)	post	< 5 years	no	no	150.5	negative	0	0
405	no	54.9	healthy (18.5-24.9)	post	never	no	no	188	negative	0	0.0113072
406	no	63.5	healthy (18.5-24.9)	post	never	no	no	385.5	negative	0	0.0334244
407	yes	51.5	healthy (18.5-24.9)	pre	never	no	no	377.844	negative	0	0
408	no	51.6	healthy (18.5-24.9)	post	never	no	no	240	negative	0	0
409	yes	44.4	overweight (25-29.9)	pre	never	no	no	101	negative	0	0.000155768
410	no	50	overweight (25-29.9)	post	< 5 years	yes	no	245	negative	0	0
411	no	74.3	overweight (25-29.9)	post	never	no	no	420.5	negative	0.0857887	0.0129416
412	no	60.3	healthy (18.5-24.9)	post	never	yes	no	470.5	negative	0	0
413	yes	65.8	obese (>30)	post	never	no	no	407	positive	25.4717	0.460482
414	yes	44.3	overweight (25-29.9)	pre	never	no	no	351.044	negative	0	0
415	no	60.2	healthy (18.5-24.9)	post	never	no	no	157.5	negative	0	0.0048868
416	no	51.1	healthy (18.5-24.9)	pre	never	no	no	263.246	negative	0	0
417	no	56.4	overweight (25-29.9)	post	< 5 years	no	no	389	negative	0
418	yes	51.8	overweight (25-29.9)	pre	never	no	no	254.395	negative	0	0.00783155
419	no	53.8	healthy (18.5-24.9)	post	never	no	no	492	positive	0.314249	0.0322579
420	yes	74.5	healthy (18.5-24.9)	post	never	no	no	521	negative	0	0
421	yes	61.3	healthy (18.5-24.9)	post	never	no	no	425	negative	0	0
422	yes	50.7	healthy (18.5-24.9)	pre	never	no	no	400.614	negative	0.295614	0
423	yes	60.5	overweight (25-29.9)	post	never	no	no	302.5	negative	0.217564	0.0154692
424	no	34.4	obese (>30)	pre	never	no	no	280.927	negative	0
425	no	73.3	healthy (18.5-24.9)	post	never	yes	no	266.5	negative	0
426	no	57.2	overweight (25-29.9)	post	never	no	no	335	negative	0	0
427	no	38.9	overweight (25-29.9)	pre	never	no	no	166.842	negative	0	0
428	no	43	healthy (18.5-24.9)	pre	never	no	no	143.557	positive	0.333657	0.0277715
429	yes	39	healthy (18.5-24.9)	pre	never	no	yes	293.123	positive	0.832598
430	no	44.6	healthy (18.5-24.9)	pre	never	no	no	329.117	negative	0	0
431	yes	22.4	healthy (18.5-24.9)	pre	never	no	no	111.764	negative	0	0
432	yes	61.3	underweight (<18.5)	post	never	no	no	466	negative	0	0
433	no	55.4	obese (>30)	post	< 5 years	no	no	444	negative	0	0.0127571
434	yes	61.3	overweight (25-29.9)	post	>= 5 years	no	no	336	positive	5.89207	0.0492901
435	no	71.6	obese (>30)	post	never	no	yes	362.5	positive	0.732354
436	yes	49.5	healthy (18.5-24.9)	post	never	no	no	259.5	negative	0	0
437	no	48	obese (>30)	pre	never	no	no	193.93	negative	0	0
438	no	71.7	obese (>30)	post	< 5 years	no	no	372.5	negative	0	0
439	yes	66.7	obese (>30)	post	never	no	no	269	negative	0	0.0155372
440	no	30.4	overweight (25-29.9)	pre	never	no	no	196.934	negative	0
441	yes	72.3	obese (>30)	post	>= 5 years	no	no	499.5	negative	0.146734	0.0383951
442	yes	69.5	healthy (18.5-24.9)	postmenopausal	never	no	no	329	negative	0
443	yes	66.1	overweight (25-29.9)	post	never	no	no	415.5	negative	0	0
444	yes	69.3	healthy (18.5-24.9)	post	never	no	no	302.5	negative	0.0726294	0.0268244
445	yes	72.3	healthy (18.5-24.9)	post	never	no	no	379.5	negative	0	0
446	yes	54.2	obese (>30)	post	never	no	no	365	negative	0	0
447	yes	78.8	underweight (<18.5)	post	never	no	no		negative	0.145564	0
448	yes	76	overweight (25-29.9)	post	>= 5 years	no	no	461	negative	0	0
449	yes	68.6	overweight (25-29.9)	post	never	no	no	137	negative	0
450	no	65.5	healthy (18.5-24.9)	post	never	no	no	458.5	negative	0
451	yes	43	healthy (18.5-24.9)	pre	never	no	no	343.099	negative	0
452	yes	48.7	healthy (18.5-24.9)	pre	never	no	no	394.224	positive	0.565628	0.0132033
453	yes	44.9	underweight (<18.5)	pre	never	yes	no	286.86	negative	0	0
454	yes	46.5	healthy (18.5-24.9)	pre	never	no	no	426.014	positive	0.335963	0
455	no	69.2	overweight (25-29.9)	post	< 5 years	no	no	436	negative	0	0
456	yes	55.6	healthy (18.5-24.9)	post	never	yes	no	386.5	negative	0	0.00161459
457	yes	45.5	underweight (<18.5)	pre	never	no	no	404.854	negative	0	0
458	yes	52.7	healthy (18.5-24.9)	post	never	yes	no	444	negative	0	0.00535769
459	yes	39.5	obese (>30)	pre	never	no	no	329.549	negative	0	0
460	no	58.6	healthy (18.5-24.9)	post	never	yes	no	64	negative	0	0
461	yes	39.6	underweight (<18.5)	pre	never	no	no	307.652	negative	0	0
462	no	26.5	healthy (18.5-24.9)	pre	never	no	no	173.88	negative	0
463	yes	42.8	healthy (18.5-24.9)	pre	never	yes	no	360.52	negative	0	0
464	yes	47.4	healthy (18.5-24.9)	pre	never	no	yes	394.116	negative	0	0.0362909
465	yes	33.6	healthy (18.5-24.9)	pre	never	no	no	225.867	negative	0	0
466	yes	47.1	healthy (18.5-24.9)	pre	never	no	no	402.437	negative	0	0
467	yes	26.6	healthy (18.5-24.9)	pre	never	no	no		negative	0	0
468	no	45.4	healthy (18.5-24.9)	pre	never	no	no	333.575	negative	0.0369473	0
469	yes	45	healthy (18.5-24.9)	pre	never	yes	no	384.581	negative	0.192083	0.00855402
470	yes	46.7	healthy (18.5-24.9)	pre	never	no	no	385.706	negative	0
471	yes	47.2	underweight (<18.5)	pre	never	no	no	410.686	negative	0.22117	0.00105117
472	no	53.3	overweight (25-29.9)	post	never	yes	no	341	negative	0	0
473	no	41	overweight (25-29.9)	pre	never	yes	no	230.77	negative	0
474	no	47.3	obese (>30)	pre	never	no	no	389.715	positive	0.884189	0.1128
475	no	34.5	overweight (25-29.9)	pre	never	no	no	71.0161	negative	0
476	no	29.4	underweight (<18.5)	pre	never	no	no	90.8488	negative	0
477	no	47.9	obese (>30)	pre	never	no	no	419.068	negative	0
478	no	40.8	obese (>30)	pre	never	no	no	357.088	negative	0.0750194	0.0216337
479	yes	64.8	obese (>30)	post	never	no	no	426.5	negative	0	0
480	yes	52.7	overweight (25-29.9)	pre	never	no	no	420.628	negative	0.27975	0.000107087
481	yes		missing or unknown		missing or unknown	no	no		positive	1.88874
482	no	51.5	healthy (18.5-24.9)	post	never	no	no	425	negative	0	0.00528998
483	no	26.1	healthy (18.5-24.9)	pre	never	no	no	36	negative	0
484	no	49.2	healthy (18.5-24.9)	pre	never	no	no	204.411	negative	0
485	no	76.5	obese (>30)	post	never	no	no	422.5	negative	0	0.00312656
486	no	53.6	obese (>30)	post	< 5 years	no	no	425	negative	0	0
487	no	26.5	healthy (18.5-24.9)	pre	never	no	no	149.885	negative	0
488	no	48.1	healthy (18.5-24.9)	pre	never	no	no	413.001	negative	0	0.00759947
489	no	72.8	overweight (25-29.9)	post	never	no	no	475.5	negative	0
490	no	37.5	obese (>30)	pre	never	no	no	202.592	negative	0
491	yes	72.5	overweight (25-29.9)	post	never	no	no	434.5	positive	1.19762	0.0057168
492	no	52.6	overweight (25-29.9)	post	never	no	no	292	negative	0
493	yes	66.4	overweight (25-29.9)	post	never	no	no	389	negative	0.169762
494	yes	67.9	obese (>30)	post	never	yes	no	401	negative	0	0
495	no	73.2	healthy (18.5-24.9)	post	never	no	no	493.5	negative	0	0.0091537
496	yes	68.9	obese (>30)	postmenopausal	never	no	no	422.5	negative	0
497	no	26	overweight (25-29.9)	pre	never	no	no	156.558	negative	0
498	no	33.5	obese (>30)	pre	never	no	no	140.257	negative	0
499	yes	42.7	healthy (18.5-24.9)	pre	never	no	no	335.818	negative	0	0.0977816
500	no	59.7	healthy (18.5-24.9)	post	never	no	no	352.5	negative	0.0331146	0.00226216
501	no	34.6	obese (>30)	pre	never	no	no	155.49	negative	0	0
502	no	37.2	obese (>30)	pre	never	no	no	247.57	negative	0	0.00266109
503	no	63.1	healthy (18.5-24.9)	post	>= 5 years	no	no	398.5	negative	0.0109892	0
504	no	18.1	healthy (18.5-24.9)	pre	never	no	no	24.8206	negative	0
505	no	35.5	healthy (18.5-24.9)	pre	never	no	no	166.938	negative	0
506	yes	57.7	obese (>30)	post	< 5 years	no	no	432	negative	0	0
507	no	47.9	healthy (18.5-24.9)	post	never	no	no	199.5	negative	0
508	yes	62.2	overweight (25-29.9)	post	never	no	no	353	negative	0	0
509	no	32.9	healthy (18.5-24.9)	pre	never	no	no	68.9562	negative	0
510	yes	65.2	healthy (18.5-24.9)	post	never	no	no	401	negative	0	0
511	no	31.4	underweight (<18.5)	pre	never	no	no	139.682	negative	0	0
512	no	58.3	overweight (25-29.9)	post	never	no	no	401	negative	0
513	yes	46.1	healthy (18.5-24.9)	pre	never	no	no	337.518	positive	0.315434	0.0962398
514	yes	56.5	obese (>30)	postmenopausal	never	no	no	340.5	positive	0.467968
515	yes	74.4	underweight (<18.5)	post	>= 5 years	no	no		positive	301.97	0
516	no	53.3	healthy (18.5-24.9)	post	< 5 years	no	no	173	negative	0
517	yes	71	healthy (18.5-24.9)	post	never	no	no	463.5	negative	0	0
518	yes	51.7	overweight (25-29.9)	post	< 5 years	no	no	342.5	negative	0	0.000408365
519	yes	62.4	healthy (18.5-24.9)	post	>= 5 years	no	no	434.5	negative	0	0
520	no	44.5	obese (>30)	pre	never	no	no	392.824	negative	0.157758	0
521	yes	70.7	healthy (18.5-24.9)	post	never	no	no	413	negative	0	0.0146568
522	yes	63.6	healthy (18.5-24.9)	post	>= 5 years	no	no	413	negative	0.110791	0.0319082
523	yes	64.6	healthy (18.5-24.9)	postmenopausal	< 5 years	no	no	434.5	positive	10.4408
524	no	51.5	healthy (18.5-24.9)	post	never	no	no	420.5	negative	0
525	yes	83.9	healthy (18.5-24.9)	post	never	no	no	379.5	negative	0.0567851	0
526	yes	52.2	overweight (25-29.9)	post	>= 5 years	no	no	324	negative	0	0.0319564
527	no	52.1	obese (>30)	post	never	no	no	386.5	negative	0	0
528	no	59.3	healthy (18.5-24.9)	post	never	no	no	317	negative	0	0
529	yes	76.9	obese (>30)	post	never	no	no	472	negative	0	0.00282055
530	no	40.4	overweight (25-29.9)	pre	never	no	no	364.356	negative	0
531	yes	77.8	overweight (25-29.9)	post	never	yes	no	447	negative	0	0
532	no	47.9	overweight (25-29.9)	pre	never	no	no	326.471	negative	0
533	no	55.5	obese (>30)		never	no	no	629.74	negative	0
534	yes	65.8	obese (>30)	post	never	no	no	533	negative	0	0
535	no	57.1	obese (>30)	post	never	no	no	329	negative	0
536	no	48.9	healthy (18.5-24.9)	pre	never	no	no	106.662	negative	0	0
537	yes	67.7	healthy (18.5-24.9)	post	never	no	no	172	negative	0	0
538	yes	53.4	overweight (25-29.9)	post	never	no	no	203	positive	0.807582	0.000259058
539	no	63.1	healthy (18.5-24.9)	post	< 5 years	no	no		negative	0
540	no	54.6	healthy (18.5-24.9)	post	never	no	no	473.5	negative	0	0.00933778
541	no	50.1	obese (>30)	pre	never	no	no	424.148	negative	0	0
542	no	27.4	obese (>30)	pre	never	no	no	160.794	negative	0
543	no	50.5	obese (>30)	pre	never	no	no	319.993	negative	0.0192989	0
544	yes	63.5	healthy (18.5-24.9)	post	never	no	no	290.5	positive	1.77839	0.0194134
545	yes	24.3	healthy (18.5-24.9)	pre	never	no	no	123.537	negative	0	0.00272927
546	no	70.6	healthy (18.5-24.9)	post	never	no	no	408	negative	0	0.0351429
547	no	28.6	healthy (18.5-24.9)	pre	never	no	no	89.7178	negative	0
548	no	39.2	overweight (25-29.9)	pre	never	no	no	302.49	negative	0	0
549	no	40.3	obese (>30)	pre	never	yes	no	207.078	negative	0
550	no	70.9	healthy (18.5-24.9)	post	< 5 years	no	no	408	negative	0
551	yes	38.7	healthy (18.5-24.9)	pre	never	yes	no	300.983	negative	0	0.0115045
552	no	44.4	overweight (25-29.9)	pre	never	yes	no	387.946	negative	0	0
553	yes	60.8	obese (>30)	post	never	no	no	398.5	negative	0	0.00190073
554	no	69.5	obese (>30)	post	>= 5 years	no	no	223.5	positive	1.88193	0.0209585
555	no	55.8	obese (>30)	post	never	no	yes		negative	0	0
556	no	36.4	healthy (18.5-24.9)	pre	never	no	no	223.681	negative	0
557	no	34.5	healthy (18.5-24.9)	pre	never	no	no	114.08	negative	0	0
558	no	50	overweight (25-29.9)	post	< 5 years	no	yes	329	negative	0
559	no	70.7	overweight (25-29.9)	post	never	no	no	479.5	negative	0	0.000441762
560	no	43.8	healthy (18.5-24.9)	pre	never	no	no	170.716	negative	0
561	no	53.7	overweight (25-29.9)	post	never	no	yes	269	negative	0.104119	0
562	no	57.3	healthy (18.5-24.9)	post	never	yes	no	307.5	negative	0	0
563	no	57.4	overweight (25-29.9)	post	never	no	no	376	negative	0	0
564	no	40	healthy (18.5-24.9)	pre	never	no	no	281.146	negative	0
565	no	39.3	overweight (25-29.9)	pre	never	no	no	255.218	negative	0	0
566	no	61.2	healthy (18.5-24.9)	post	never	no	no	449	negative	0
567	no	58.7	obese (>30)	post	never	no	yes	438.5	negative	0.119522	0.00208452
568	no	52	obese (>30)	post	never	no	yes	325.5	negative	0.126696	0.0235589
569	no	42.6	underweight (<18.5)	premenopausal	never	no	no	312.727	negative	0
570	no	29.3	obese (>30)	pre	never	no	no	160.147	negative	0
571	no	41.6	healthy (18.5-24.9)	pre	never	no	no	276.235	negative	0	0
572	no	33.4	obese (>30)	pre	never	yes	no	65.3294	negative	0
573	no	37.6	underweight (<18.5)	pre	never	no	no	7.40448	negative	0
574	yes	60.9	obese (>30)	post	never	yes	no	305	negative	0	0
575	no	60.4	healthy (18.5-24.9)	post	never	yes	no	281	negative	0	0
576	no	37.6	overweight (25-29.9)	pre	never	no	no	139.633	negative	0	0
577	yes	69.6	overweight (25-29.9)	post	never	no	no	461	negative	0	0
578	no	57.7	overweight (25-29.9)	post	never	no	yes	181	negative	0	0.00465027
579	no	24.8	healthy (18.5-24.9)	pre	never	no	no	120.344	negative	0
580	no	50.8	overweight (25-29.9)	pre	never	no	no	327.54	negative	0
581	no	45.2	overweight (25-29.9)	pre	never	no	no	200.352	negative	0	0
582	no	39.4	healthy (18.5-24.9)	pre	never	no	no	191.392	negative	0
583	no	55.2	obese (>30)	pre	never	no	no	378.001	negative	0
584	no	42.8	overweight (25-29.9)	pre	never	no	no	267.158	negative	0	0
585	no	66.1	healthy (18.5-24.9)	post	< 5 years	no	yes	146.5	negative	0	0
586	no	40.4	overweight (25-29.9)	pre	never	no	no	331.714	negative	0	0
587	no	27.7	healthy (18.5-24.9)	pre	never	no	no	152.146	negative	0
588	no	53	healthy (18.5-24.9)	pre	never	yes	no	399.245	negative	0.0805532	0
589	no	41.9	overweight (25-29.9)	pre	never	yes	no	172.342	negative	0	0
590	no	38.9	healthy (18.5-24.9)	pre	never	no	no	143.815	positive	0.3166
591	no	35	underweight (<18.5)	pre	never	no	no	120.03	negative	0	0
592	no	38.3	overweight (25-29.9)	pre	never	no	no	64.0795	negative	0
593	no	66.8	overweight (25-29.9)	post	< 5 years	no	no	222.5	negative	0	0
594	no	50.4	healthy (18.5-24.9)	post	never	no	no	413	negative	0	0
595	no	43.4	overweight (25-29.9)	pre	never	no	no	363.78	negative	0	0
596	no	62.1	healthy (18.5-24.9)	post	never	yes	no	270.5	negative	0	0.0200513
597	no	32.8	healthy (18.5-24.9)	pre	never	no	no	191.813	negative	0
598	no	33.6	obese (>30)	pre	never	yes	no	115.504	negative	0
599	no	34.9	obese (>30)	pre	never	no	no	94.4846	negative	0	0
600	no	40.2	overweight (25-29.9)	pre	never	yes	yes	96	negative	0.155422	0.00983498
601	yes	58.8	underweight (<18.5)	post	never	yes	no	53	negative	0
602	no	54.5	overweight (25-29.9)	pre	never	no	no	371.477	negative	0	0
603	yes	31.6	underweight (<18.5)	pre	never	no	yes	96	negative	0
604	no	40.3	overweight (25-29.9)	pre	never	no	no	327.308	negative	0	0.00299323
605	no	66.1	healthy (18.5-24.9)	post	< 5 years	yes	no	364	negative	0
606	no	38.1	overweight (25-29.9)	pre	never	no	no	219.228	negative	0	0
607	no	36.7	healthy (18.5-24.9)	pre	never	no	no	223.836	negative	0
608	no	40.8	healthy (18.5-24.9)	pre	never	no	no	301.938	negative	0.0136851
609	no	41	overweight (25-29.9)	pre	never	no	no	316.079	negative	0	0
610	no	42.4	healthy (18.5-24.9)	pre	never	no	no	227.428	negative	0
611	no	41.4	overweight (25-29.9)	pre	never	no	no	68.838	negative	0	0
612	yes	52.2	obese (>30)	post	never	no	no	437	negative	0	0
613	yes	53	healthy (18.5-24.9)	post	never	no	no	336	positive	0.373031	0
614	no	48.1	overweight (25-29.9)	pre	never	no	no	313.17	negative	0	0
615	no	42.8	healthy (18.5-24.9)	pre	never	yes	no	119.735	negative	0	0
616	no	47.1	healthy (18.5-24.9)	pre	< 5 years	no	no	325.108	negative	0	0
617	no	41.6	underweight (<18.5)	pre	never	no	no	165.512	negative	0	0
618	no	62.2	obese (>30)	post	never	no	no		negative	0
619	yes	77.6	healthy (18.5-24.9)	post	never	yes	no	532	negative	0	0.0273111
620	no	55.8	overweight (25-29.9)	post	never	no	no	193.5	negative	0
621	no	43.6	obese (>30)	pre	never	yes	no	199.383	negative	0	0
622	no	84.4	obese (>30)	post	never	no	no	233	negative	0
623	no	39.3	healthy (18.5-24.9)	pre	never	no	no	79.2759	negative	0	0
624	yes	73.2	healthy (18.5-24.9)	post	never	no	no	437	negative	0.040388	0.026141
625	no	73	overweight (25-29.9)	post	never	no	no	456	negative	0	0.0217666
626	no	51.2	overweight (25-29.9)	pre	never	yes	no	435.929	negative	0	0
627	no	38.9	overweight (25-29.9)	pre	never	no	no	100.334	negative	0	0
628	no	47.9	overweight (25-29.9)	pre	never	no	no	432.978	negative	0	0
629	no	44.5	healthy (18.5-24.9)	pre	never	no	no	335.428	negative	0
630	no	46.2	overweight (25-29.9)	pre	never	no	no	194.502	negative	0	0
631	no	55.5	healthy (18.5-24.9)	post	never	yes	no	434	negative	0	0
632	no	53.1	overweight (25-29.9)	post	never	yes	no	67.5	negative	0	0
633	yes	67	overweight (25-29.9)	post	never	yes	no		negative	0	0
634	no	45	obese (>30)	pre	never	no	no	255.303	negative	0
635	no	49.7	healthy (18.5-24.9)	post	never	no	no	220	negative	0	0
636	no	28.7	healthy (18.5-24.9)	pre	never	no	no	80.759	negative	0
637	no	18.2	overweight (25-29.9)	pre	never	no	no	50.8288	negative	0
638	no	53.9	healthy (18.5-24.9)	post	never	no	no	154	negative	0	0
639	yes	55.3	healthy (18.5-24.9)	post	never	no	no	301.5	positive	0.505938	0.0314735
640	yes	48.4	healthy (18.5-24.9)	pre	never	no	no	370.207	negative	0	0.0375882
641	no	73.4	obese (>30)	post	< 5 years	no	no	398.5	negative	0
642	no	29	healthy (18.5-24.9)	pre	never	no	no	144.238	negative	0
643	no	35.4	healthy (18.5-24.9)	pre	never	no	no	137.216	negative	0	0
644	no	42.2	healthy (18.5-24.9)	pre	never	no	no	102.234	negative	0
645	no	43	overweight (25-29.9)	pre	never	no	no	312.431	negative	0
646	no	40.6	healthy (18.5-24.9)	pre	never	no	no	323.719	negative	0
647	yes	82	overweight (25-29.9)	post	never	no	no	437	positive	0.66629	0
648	no	55.3	healthy (18.5-24.9)	post	< 5 years	no	no	396	negative	0.0407897
649	no	22.8	healthy (18.5-24.9)	pre	never	no	no	57.6923	negative	0
650	no	45	overweight (25-29.9)	pre	never	no	no	307.18	negative	0	0
651	no	37.5	healthy (18.5-24.9)	pre	never	no	no	93.7635	negative	0	0.0105446
652	no	53.4	healthy (18.5-24.9)	post	< 5 years	no	no	468	negative	0.0173718	0
653	no	23	obese (>30)	pre	never	no	no	36	negative	0
654	no	51.6	underweight (<18.5)	pre	< 5 years	no	no	197.93	negative	0
655	no	39.6	overweight (25-29.9)	pre	never	no	no	107.963	negative	0	0.0564682
656	no	39.3	healthy (18.5-24.9)	pre	never	no	no	224.086	negative	0	0
657	yes	47.9	healthy (18.5-24.9)	post	never	no	no	372.5	negative	0.0809649	0.017943
658	yes	65.1	healthy (18.5-24.9)	post	never	no	no		negative	0	0.000358097
659	no	75.1	healthy (18.5-24.9)	post	never	no	no	520	negative	0
660	no	28.7	healthy (18.5-24.9)	pre	never	no	no	128.105	positive	2.19739
661	no	31.6	healthy (18.5-24.9)	pre	never	no	no	115.127	negative	0	0
662	no	62.2	healthy (18.5-24.9)	post	never	no	no	473	negative	0.162986
663	no	20.6	healthy (18.5-24.9)	pre	never	no	no	72	negative	0
664	no	54.9	obese (>30)	post	never	no	no		negative	0	0.0532919
665	no	60.5	overweight (25-29.9)	post	never	no	no	496	negative	0	0.00715812
666	yes	58.5	obese (>30)	post	never	no	no	280	positive	0.579302	0.0281373
667	no	48.6	obese (>30)	pre	never	no	no	355.639	positive	0.396038	0.0507759
668	no	68.9	obese (>30)	post	never	no	no	317	negative	0.153326	0.025002
669	no	46	obese (>30)	pre	never	no	no	352.771	negative	0
670	yes	58.6	overweight (25-29.9)	post	never	no	no	413	positive	1.13938	0.0526367
671	yes	27	obese (>30)	pre	never	no	no	119.532	negative	0
672	no	43.9	healthy (18.5-24.9)	pre	never	no	no	371.4	negative	0
673	no	30.8	overweight (25-29.9)	pre	never	no	no	92.7913	negative	0
674	no	32.9	healthy (18.5-24.9)	pre	never	no	no	135.793	negative	0	0.00148087
675	no	32.9	healthy (18.5-24.9)	pre	never	no	no	238.859	negative	0	0.0275277
676	no	51.5	overweight (25-29.9)	post	never	no	yes	87	negative	0
677	yes	55.4	healthy (18.5-24.9)	post	never	no	no	406	negative	0	0.00702308
678	no	47.7	healthy (18.5-24.9)	pre	never	no	no	349.633	positive	0.323408	0.193402
679	yes	65.1	underweight (<18.5)	post	never	no	no	334	positive	0.566752	0.0221833
680	no	47.9	healthy (18.5-24.9)	pre	never	no	no	374.74	negative	0
681	no	59.3	healthy (18.5-24.9)	post	never	no	no	483	negative	0	0.00193808
682	no	25.3	healthy (18.5-24.9)	pre	never	no	no	124.018	negative	0
683	no	31.6	healthy (18.5-24.9)	pre	never	no	no	54.9937	negative	0	0.000595751
684	no	38.2	overweight (25-29.9)	pre	never	no	no	256.739	negative	0	0.0123213
685	no	39.9	underweight (<18.5)	pre	never	no	no	183.247	negative	0	0.00620501
686	no	47.4	overweight (25-29.9)	pre	never	no	no	368.234	negative	0	0.00910193
687	no	51.9	healthy (18.5-24.9)	post	never	yes	no	389	negative	0	0
688	yes	40.9	obese (>30)	pre	never	no	no	226.892	negative	0	0
689	no	34	healthy (18.5-24.9)	pre	never	no	no	254.603	negative	0
690	no	46.3	obese (>30)	pre	never	no	no	390.111	negative	0
691	no	29.8	overweight (25-29.9)	pre	never	no	no	105.179	negative	0
692	no	46.8	healthy (18.5-24.9)	pre	never	no	no	395.605	negative	0
693	no	46.8	healthy (18.5-24.9)	pre	never	no	no	343.157	negative	0
694	no	47.4	overweight (25-29.9)	pre	never	no	no	394.72	negative	0.195677	0
695	no	37.1	healthy (18.5-24.9)	pre	never	no	no	121.228	negative	0	0.00206566
696	no	28.1	healthy (18.5-24.9)	pre	never	no	no	121.204	negative	0
697	no	45.8	healthy (18.5-24.9)	pre	never	no	no	218.311	negative	0.221353
698	yes	53.6	healthy (18.5-24.9)	post	never	no	no	398.5	negative	0	0
699	no	46	overweight (25-29.9)	pre	< 5 years	no	no	420.498	positive	5.28169	0.125758
700	yes	73	healthy (18.5-24.9)	post	never	no	no	415.5	negative	0	0
701	no	22.9	healthy (18.5-24.9)	pre	never	no	no	84.7881	negative	0
702	no	62.6	obese (>30)	post	never	no	no	397.5	negative	0	0
703	no	34.5	healthy (18.5-24.9)	pre	never	no	no	34.6885	negative	0.0905064	0.109959
704	no	40.4	healthy (18.5-24.9)	pre	never	no	no	273.456	positive	0.546049
705	yes	19.9	healthy (18.5-24.9)	pre	never	no	no	22.5758	negative	0	0.219847
706	no	37.5	healthy (18.5-24.9)	pre	never	no	no	130.566	negative	0	0
707	no	50.8	obese (>30)	pre	never	no	no	427.861	negative	0.180297
708	no	34.1	overweight (25-29.9)	pre	never	no	no	149.794	negative	0	0
709	no	34.2	healthy (18.5-24.9)	pre	never	no	no	173.429	negative	0
710	no	48.3	healthy (18.5-24.9)	pre	never	yes	no	377.267	negative	0
711	no	24.7	overweight (25-29.9)	pre	never	no	no	92.8267	negative	0
712	no	33.3	obese (>30)	pre	never	no	no	161.292	negative	0
713	no	28.2	healthy (18.5-24.9)	pre	never	no	no	49.8946	negative	0
714	no	73	obese (>30)	post	never	no	no	448	negative	0
715	no	57.9	healthy (18.5-24.9)	pre	never	yes	no		negative	0
716	no	33.5	overweight (25-29.9)	pre	never	no	no	89.6974	negative	0	0.0142843
717	no	36.3	healthy (18.5-24.9)	pre	never	no	no	176.669	negative	0	0
718	no	24.7	underweight (<18.5)	pre	never	no	no	152.794	negative	0
719	no	34.1	healthy (18.5-24.9)	pre	never	no	no	178.78	negative	0
720	yes	44.3	overweight (25-29.9)	post	never	no	no	170	negative	0.231884	0.0881161
721	yes	68.6	healthy (18.5-24.9)	post	never	no	no	407	negative	0.0940882
722	no	36.7	healthy (18.5-24.9)	pre	never	no	no	284.4	negative	0	0
723	no	34.6	overweight (25-29.9)	pre	never	no	no	115.201	negative	0	0
724	no	38.2	overweight (25-29.9)	pre	never	no	no	85.1338	negative	0
725	no	45.2	overweight (25-29.9)	post	< 5 years	no	no	232	negative	0	0
726	no	47.2	underweight (<18.5)	pre	never	no	no	365.82	negative	0	0.0744994
727	no	30.7	healthy (18.5-24.9)	pre	never	no	yes	168.953	negative	0
728	no	48.8	overweight (25-29.9)	pre	never	no	no	362.12	negative	0
729	no	55.4	healthy (18.5-24.9)	post	never	no	no	436	negative	0
730	yes	59.6	overweight (25-29.9)	post	never	yes	no	497	negative	0	0
731	yes	64.8	obese (>30)	post	never	no	no	233	negative	0.0672239	0.00154398
732	yes	44.8	obese (>30)	pre	never	no	no	285.58	positive	21.9348	0.150778
733	yes	32.9	overweight (25-29.9)	pre	never	no	no	147.401	negative	0
734	no	36.1	healthy (18.5-24.9)	pre	never	no	no	265.596	negative	0	0
735	yes	57.5	healthy (18.5-24.9)	post	< 5 years	no	no	473	negative	0	0.00125095
736	no	33.5	overweight (25-29.9)	pre	never	no	no	236.129	negative	0
737	no	39.1	healthy (18.5-24.9)	pre	never	yes	no	293.814	negative	0
738	no	21.4	healthy (18.5-24.9)	pre	never	no	no	124.872	negative	0
739	no	60.6	overweight (25-29.9)	post	never	no	no	189	negative	0	0.00356953
740	no	52.2	overweight (25-29.9)	post	never	no	no	197	negative	0.0484099	0
741	no	42.8	overweight (25-29.9)	pre	never	no	no	54.5	negative	0	0
742	no	62.6	overweight (25-29.9)	post	never	no	no	468.5	positive	1.79957	0.0314988
743	yes	66.8	overweight (25-29.9)	postmenopausal	never	no	no	331.5	positive	0.339116
744	no	48.6	healthy (18.5-24.9)	pre	never	no	no	383.311	negative	0	0
745	no	51.1	healthy (18.5-24.9)	post	never	no	no	360.5	negative	0	0
746	no	61.1	healthy (18.5-24.9)	post	never	no	no		negative	0
747	yes	61.7	healthy (18.5-24.9)	post	never	yes	yes	281	negative	0	0.000543011
748	yes	49.8	healthy (18.5-24.9)	post	never	no	no	401	negative	0.0360893	0.00753396
749	yes	64.4	overweight (25-29.9)	post	never	no	no	461	negative	0	0.00177952
750	yes	79.2	overweight (25-29.9)	post	never	no	no	458.5	negative	0.247503	0.0473438
751	no	68.6	obese (>30)	post	never	no	no	289.5	negative	0
752	no	64.5	overweight (25-29.9)	post	never	no	no	353	negative	0
753	no	55.4	overweight (25-29.9)	post	never	no	no	364.985	negative	0	0
754	yes	66.5	overweight (25-29.9)	post	>= 5 years	no	no	197	negative	0	0.00234856
755	no	59.4	overweight (25-29.9)	post	never	no	no	401	negative	0	0
756	no	39.6	obese (>30)	pre	never	no	no	144.52	negative	0	0.00532449
757	yes	73.7	obese (>30)	post	>= 5 years	yes	no		negative	0	0
758	no	49.7	overweight (25-29.9)	post	never	no	no	381	negative	0
759	no	80.6	healthy (18.5-24.9)	post	never	no	no	425	negative	0	0.001458
760	yes	74.9	healthy (18.5-24.9)	postmenopausal	>= 5 years	no	no	530.5	negative	0.129716
761	no	85.5	obese (>30)	post	never	no	no	413	negative	0	0.0126614
762	no	69.7	obese (>30)	post	never	no	no	475.5	positive	0.965871	0.102617
763	yes	47.4	obese (>30)	post	never	no	no	381	negative	0	0.0992755
764	yes	68.7	healthy (18.5-24.9)	post	>= 5 years	no	no	269	negative	0	0
765	yes	54.1	healthy (18.5-24.9)	post	never	no	no	420	negative	0	0.0565179
766	yes	60.8	overweight (25-29.9)	post	never	yes	no	355.5	negative	0	0
767	yes	67.2	overweight (25-29.9)	post	< 5 years	no	no	295.5	negative	0	0
768	yes	45	obese (>30)	post	never	no	no	408	negative	0	0
769	yes	77.6	overweight (25-29.9)	postmenopausal	never	no	no	489	negative	0
770	yes	47.5	obese (>30)	post	never	no	no	331.5	negative	0	0
771	yes	75.1	healthy (18.5-24.9)	post	never	no	no		negative	0	0
772	yes	86.6	healthy (18.5-24.9)	post	never	no	no	374.5	negative	0	0.0309524
773	no	56.6	obese (>30)	post	never	no	no	502	negative	0	0
774	yes	70	healthy (18.5-24.9)	post	never	no	yes	499.5	negative	0	0
775	no	46.8	obese (>30)	post	< 5 years	no	yes	276	negative	0	0
776	no	59.1	obese (>30)	post	never	no	no	376	negative	0
777	no	64.5	obese (>30)	post	never	no	no	437	negative	0
778	no	57.7	overweight (25-29.9)	post	never	no	no	233	negative	0.0836309	0.00615719
779	yes	74	obese (>30)	post	>= 5 years	no	no	509	negative	0	0
780	yes	69	obese (>30)	post	never	no	no	329	negative	0	0
781	yes	53.4	overweight (25-29.9)	post	never	no	no	293	negative	0	0
782	no	52.2	obese (>30)	post	never	no	no	420	negative	0	0
783	no	42	healthy (18.5-24.9)	post	never	no	no	218.5	negative	0	0
784	yes	59.8	obese (>30)	post	never	no	yes	492	negative	0	0
785	yes	68.3	overweight (25-29.9)	post	>= 5 years	no	no	310	negative	0	0
786	no	38.9	obese (>30)	pre	never	no	no	83.3381	negative	0
787	yes	53	overweight (25-29.9)	postmenopausal	never	no	no	108	negative	0.141923
788	yes	50.9	obese (>30)	premenopausal	never	no	no	373.2	negative	0
789	no	22.6	obese (>30)	pre	never	no	no	114.834	negative	0
790	yes	36.8	obese (>30)	pre	never	no	no	299.551	negative	0
791	yes	59.9	overweight (25-29.9)	post	never	no	no	396.5	negative	0
792	yes	49.4	overweight (25-29.9)	post	never	no	no	367.5	negative	0	0.0225597
793	yes	54.4	overweight (25-29.9)	post	never	no	no	444	negative	0	0.0385031
794	yes	56.5	obese (>30)	post	never	no	no	444	negative	0	0.0133881
795	yes	64.7	overweight (25-29.9)	post	never	no	no	456	negative	0.0250895	0
796	yes	57	obese (>30)	post	never	no	no	329	negative	0.277142	0.0239343
797	yes	63.7	healthy (18.5-24.9)	post	never	no	no	443	positive	0.570068	0.002095
798	yes	68.4	healthy (18.5-24.9)	post	never	no	no	328	negative	0	0.000265487
799	yes	49.8	overweight (25-29.9)	post	never	yes	no	221	negative	0	0
800	yes	55.9	overweight (25-29.9)	post	never	no	yes	462.5	negative	0	0
801	no	65.3	overweight (25-29.9)	post	never	no	no	460	negative	0	0.0991173
802	no	49.9	healthy (18.5-24.9)	pre	never	no	no	421.548	negative	0
803	yes	40.9	healthy (18.5-24.9)	post	never	yes	no	245	negative	0	0
804	yes	40.2	healthy (18.5-24.9)	pre	never	no	no	283.354	negative	0	0
805	yes	66.2	underweight (<18.5)	post	< 5 years	no	yes		negative	0
806	yes	55.7	healthy (18.5-24.9)	post	never	no	no	412	negative	0	0
807	yes	46.5	healthy (18.5-24.9)	post	never	no	no	383.575	negative	0	0
808	yes	69.4	overweight (25-29.9)	post	never	no	no		negative	0.0737671	0
809	yes	20.3	healthy (18.5-24.9)	pre	never	no	no	108	negative	0	0
810	yes	46.4	healthy (18.5-24.9)	post	never	no	no	542.5	negative	0	0
811	yes	41.5	healthy (18.5-24.9)	pre	never	no	no	321.124	positive	0.616408	0.00531143
812	yes	52.3	healthy (18.5-24.9)	post	never	no	no	425	negative	0.100734	0.0505209
813	yes	56.9	obese (>30)	post	never	no	no	528	negative	0	0
814	yes	52.8	overweight (25-29.9)	post	never	yes	no	348	negative	0	0.00904658
815	yes	72.7	healthy (18.5-24.9)	post	never	no	no	379.5	negative	0	0.025592
816	yes	58.8	overweight (25-29.9)	post	never	no	no		negative	0	0
817	no	48.2	healthy (18.5-24.9)	pre	never	no	no	391.613	negative	0
818	yes	0	missing or unknown		missing or unknown	no	no		negative	0
819	yes	51.9	healthy (18.5-24.9)	pre	never	yes	no		negative	0	0.000738049
820	yes	69.6	overweight (25-29.9)	post	never	no	no	481.5	negative	0.16305	0.0339802
821	yes	45.8	overweight (25-29.9)	pre	never	yes	no	358.676	negative	0	0
822	yes	59.4	healthy (18.5-24.9)	postmenopausal	< 5 years	no	no	290.5	negative	0
823	yes	56.5	healthy (18.5-24.9)	post	never	no	no	456	negative	0	0
824	no	46	healthy (18.5-24.9)	pre	never	no	no	236.06	negative	0
825	yes	52	healthy (18.5-24.9)	post	never	no	no	14.5	negative	0	0
826	yes	72.7	overweight (25-29.9)	post	never	no	yes	384.5	positive	7.30325	0.0787628
827	yes	0	missing or unknown		missing or unknown	no	no		negative	0
828	no	43.5	healthy (18.5-24.9)	pre	never	no	no	353.708	negative	0.151649
829	yes	38.9	healthy (18.5-24.9)	pre	never	no	yes	193.276	negative	0	0
830	yes	68.9	healthy (18.5-24.9)	post	< 5 years	no	no	427.5	negative	0	0
831	no	29.9	obese (>30)	pre	never	no	no	226.232	negative	0
832	no	65.4	overweight (25-29.9)	post	< 5 years	no	yes	448	negative	0	0
833	no	63.1	overweight (25-29.9)	post	never	no	yes	487.5	negative	0	0
834	no	48.3	healthy (18.5-24.9)	pre	never	no	no	309.841	negative	0	0
835	no	48.4	obese (>30)	post	never	no	no		negative	0
836	no	36.4	obese (>30)	pre	never	no	no	100.748	negative	0	0
837	no	48.5	obese (>30)	pre	never	no	no	373.863	negative	0	0.119099
838	no	56.3	obese (>30)	post	< 5 years	no	no	340	negative	0	0
839	no	63.9	overweight (25-29.9)	post	< 5 years	yes	no	247.5	negative	0	0
840	no	45.9	healthy (18.5-24.9)	pre	never	no	no	167.75	negative	0
841	no	36.3	healthy (18.5-24.9)	pre	never	yes	yes	104.237	negative	0
842	no	29	healthy (18.5-24.9)	pre	never	no	no	72.3047	negative	0
843	no	40.8	healthy (18.5-24.9)	pre	never	no	no	254.282	negative	0	0
844	no	50.1	overweight (25-29.9)	pre	never	no	no	457.315	negative	0.215103	0
845	no	55.9	healthy (18.5-24.9)	post	< 5 years	no	no	447.308	negative	0.174133	0
846	no	58.4	healthy (18.5-24.9)	post	never	no	no	135	negative	0	0.0066788
847	no	44.5	obese (>30)	pre	never	yes	no	377.803	negative	0	0
848	no	34.2	obese (>30)	pre	never	no	no	265.961	negative	0	0
849	yes	51.8	obese (>30)	post	never	no	no	432	negative	0	0
850	yes	71.8	overweight (25-29.9)	post	>= 5 years	no	no	365	negative	0	0
851	no	44.7	overweight (25-29.9)	pre	never	no	no	196.393	negative	0
852	no	45.2	overweight (25-29.9)	pre	never	no	no	43.5744	negative	0
853	no	36.1	healthy (18.5-24.9)	pre	never	no	no	157.698	negative	0	0
854	no	56	obese (>30)	post	never	no	no	413	negative	0	0
855	no	38.9	healthy (18.5-24.9)	pre	never	no	no	310.716	negative	0
856	no	56.8	healthy (18.5-24.9)	post	never	no	yes	245	negative	0	0
857	yes	42.9	healthy (18.5-24.9)	pre	never	no	no	358.224	negative	0	0
858	no	54.5	overweight (25-29.9)	post	never	yes	no	468	negative	0
859	no	39.3	healthy (18.5-24.9)	pre	never	no	no	296.021	negative	0	0
860	no	27.9	overweight (25-29.9)	pre	never	no	no	72	negative	0
861	no	27.9	healthy (18.5-24.9)	pre	never	no	no	155.004	negative	0
862	no	67.7	healthy (18.5-24.9)	post	never	no	no	401	negative	0	0
863	no	55.8	healthy (18.5-24.9)	post	never	no	no	98.5	negative	0	0
864	yes	58.5	obese (>30)	post	never	no	no	473	positive	1.65736	0.0223464
865	yes	63.4	healthy (18.5-24.9)	post	never	no	no	125	negative	0	0.0159135
866	no	46	healthy (18.5-24.9)	pre	never	no	no	148.532	negative	0	0
867	no	54.4	healthy (18.5-24.9)	pre	never	no	no	82.1967	negative	0	0
868	yes	29.4	healthy (18.5-24.9)	pre	never	no	no	170.444	negative	0
869	no	43.4	healthy (18.5-24.9)	post	never	no	yes	113	negative	0	0.000365094
870	no	48.7	obese (>30)	pre	never	no	no	411.308	negative	0
871	no	46.5	healthy (18.5-24.9)	pre	never	no	no	392.317	negative	0	0.00424685
872	no	65.1	healthy (18.5-24.9)	post	< 5 years	no	no	444	negative	0	0.00289428
873	no	56.2	overweight (25-29.9)	post	never	no	no	317	negative	0	0
874	no	60	overweight (25-29.9)	post	never	yes	no	29	negative	0
875	yes	50.7	healthy (18.5-24.9)	post	never	no	no	432	negative	0	0
876	no	24.8	obese (>30)	pre	never	no	no	165.615	negative	0
877	no	55.6	obese (>30)	pre	never	no	no	465.43	negative	0	0.000764448
878	no	50.1	healthy (18.5-24.9)	pre	never	no	no	255.426	negative	0
879	no	40.8	healthy (18.5-24.9)	pre	never	no	no	309.25	negative	0	0
880	yes	27.3	obese (>30)	pre	never	no	no	123.538	negative	0
881	yes	61.6	healthy (18.5-24.9)	post	< 5 years	no	no	389	negative	0	0
882	no	36.6	healthy (18.5-24.9)	pre	never	no	yes	221.28	negative	0	0
883	no	29.7	healthy (18.5-24.9)	pre	never	no	no	176.652	negative	0
884	no	49.1	healthy (18.5-24.9)	pre	never	yes	no	422.399	negative	0	0
885	no	36.9	healthy (18.5-24.9)	pre	never	no	no	181.526	negative	0	0
886	no	50.7	healthy (18.5-24.9)	post	never	no	no	281	negative	0	0
887	no	61.7	obese (>30)	post	never	yes	no	497	negative	0.187812
888	no	67.8	healthy (18.5-24.9)	post	never	no	no	456	negative	0.0396906
889	yes	54.3	healthy (18.5-24.9)	post	never	no	no	466	negative	0	0
890	yes	60.2	overweight (25-29.9)	post	never	no	no	161.5	negative	0	0
891	yes	52.1	healthy (18.5-24.9)	pre	never	no	no	207.936	negative	0.0795067	0.0569982
892	yes	39.8	healthy (18.5-24.9)	pre	never	no	no	217.555	negative	0
893	no	45	obese (>30)	pre	< 5 years	no	no	312.504	negative	0	0.000140525
894	yes	55.5	obese (>30)	post	never	no	no	456	positive	1.40338	0.185541
895	yes	66.6	overweight (25-29.9)	post	never	no	no	461	negative	0.0361052	0.00942175
896	no	23	healthy (18.5-24.9)	pre	never	no	no	119.892	negative	0
897	no	47.4	healthy (18.5-24.9)	pre	never	no	no	393.595	negative	0
898	no	36.2	overweight (25-29.9)	pre	never	no	no	137.44	negative	0	0
899	no	51.8	overweight (25-29.9)	pre	never	no	no	444.183	positive	3.07429	0.0750592
900	no	52.1	overweight (25-29.9)	post	never	no	no	391.5	positive	2.07982	0.0891697
901	no	54.5	obese (>30)	pre	never	no	no	347.011	positive	1.7672	0.0014773
902	no	24.8	underweight (<18.5)	pre	never	no	no	141.937	negative	0
903	no	33.1	healthy (18.5-24.9)	pre	never	no	no	144.96	negative	0
904	no	38.3	overweight (25-29.9)	premenopausal	never	no	no	174.54	negative	0
905	no	55.5	overweight (25-29.9)	post	never	no	no	266.5	negative	0	0
906	no	46.5	overweight (25-29.9)	pre	never	no	no	370.077	negative	0
907	no	46.3	overweight (25-29.9)	pre	never	no	no	366.54	negative	0.261626	0.0912338
908	no	35.1	healthy (18.5-24.9)	pre	never	no	no	246.042	negative	0	0.000508827
909	no	46.3	healthy (18.5-24.9)	pre	never	no	no	268.172	negative	0.17201	0.0506436
910	no	33	overweight (25-29.9)	pre	never	no	no	95.1456	negative	0
911	no	71.9	healthy (18.5-24.9)	post	< 5 years	no	no	460	negative	0	0.0224538
912	no	52.9	overweight (25-29.9)	post	never	no	no	408.5	negative	0
913	no	38.6	healthy (18.5-24.9)	pre	never	no	no	216.135	negative	0	0.0159552
914	no	42.8	healthy (18.5-24.9)	pre	never	no	no	295.205	negative	0	0
915	no	32.6	overweight (25-29.9)	pre	never	no	no	223.152	negative	0	0
916	no	33.8	healthy (18.5-24.9)	pre	never	no	no	104.199	negative	0
917	no	50.9	healthy (18.5-24.9)	pre	never	no	no	435.355	negative	0	0.00248498
918	no	53.4	obese (>30)	post	never	no	no	375	negative	0	0
919	no	0	missing or unknown		missing or unknown	no	no		negative	0
920	yes	59.6	healthy (18.5-24.9)	post	< 5 years	no	no	473	positive	27.5046	0.424421
921	no	39.9	overweight (25-29.9)	pre	< 5 years	no	no	358.643	negative	0	0.013317
922	no	35	healthy (18.5-24.9)	pre	never	no	no	239.834	negative	0	0
923	no	36.7	healthy (18.5-24.9)	pre	never	no	no	248.795	negative	0
924	no	37.7	overweight (25-29.9)	pre	never	no	no	130.301	negative	0	0.0029647
925	no	39.2	healthy (18.5-24.9)	pre	never	no	no	194.887	negative	0	0
926	no	39.2	healthy (18.5-24.9)	pre	never	no	no	302.919	negative	0	0
927	no	38.9	healthy (18.5-24.9)	pre	never	yes	no	51.6122	negative	0	0
928	no	31	healthy (18.5-24.9)	pre	never	no	no	208.729	negative	0
929	no	30.2	healthy (18.5-24.9)	pre	never	no	no	125.26	negative	0	0.00539604
930	no	40.9	healthy (18.5-24.9)	pre	never	no	no	175.826	negative	0	0.00984571
931	no	30.7	healthy (18.5-24.9)	pre	never	no	no	130.517	negative	0
932	no	33.2	healthy (18.5-24.9)	pre	never	no	no	196.513	negative	0	0
933	no	38.6	underweight (<18.5)	pre	never	no	no	117.82	negative	0	0.00156769
934	no	34.4	overweight (25-29.9)	pre	never	no	no	184.32	negative	0	0
935	no	48.5	healthy (18.5-24.9)	pre	never	no	no	425.934	positive	0.790711	0
936	no	39.4	healthy (18.5-24.9)	pre	never	no	no	304.989	negative	0	0
937	no	30.7	overweight (25-29.9)	pre	never	no	no	115.922	negative	0
938	no	27.9	healthy (18.5-24.9)	pre	never	no	no	59.0674	negative	0
939	yes	69.3	obese (>30)	post	never	no	no	413	negative	0	0.0287237
940	no	45.1	obese (>30)	pre	never	no	no	385.26	negative	0	0.0136741
941	no	73.4	obese (>30)	postmenopausal	never	no	no	497	negative	0
942	no	46.5	healthy (18.5-24.9)	pre	never	no	no	380.812	negative	0.143597	0
943	no	38.7	healthy (18.5-24.9)	pre	never	no	no	310.784	negative	0
944	no	36.6	healthy (18.5-24.9)	pre	never	no	no	168.38	negative	0	0
945	no	33.1	overweight (25-29.9)	pre	never	no	no	87.991	negative	0	0
946	no	25	healthy (18.5-24.9)	pre	never	no	no	72.5053	negative	0
947	no	37.5	obese (>30)	pre	never	no	no	305.598	negative	0	0
948	no	45.6	healthy (18.5-24.9)	pre	never	no	no	391.602	negative	0	0
949	no	48.6	healthy (18.5-24.9)	pre	never	no	no	431.643	negative	0	0
950	no	29.7	healthy (18.5-24.9)	pre	never	no	no	56.6206	negative	0
951	no	32.2	healthy (18.5-24.9)	pre	never	no	no	116.554	negative	0	0
952	yes	56.6	obese (>30)	post	< 5 years	yes	no	257	negative	0	0
953	yes	50.2	healthy (18.5-24.9)	pre	never	no	no	410.824	negative	0	0
954	yes	60.6	healthy (18.5-24.9)	post	never	no	no		negative	0.160426
955	yes	58.4	overweight (25-29.9)	post	never	yes	no	126.5	negative	0.0567165	0.00587974
956	yes	73.2	healthy (18.5-24.9)	post	< 5 years	no	no	434.5	negative	0	0.0136573
957	no	64.6	obese (>30)		>= 5 years	no	no		negative	0
958	no	51.6	healthy (18.5-24.9)	post	never	no	no	99	negative	0	0
959	no	52.4	overweight (25-29.9)	pre	never	yes	no	461.852	negative	0.283965	0.0381586
960	no	53	healthy (18.5-24.9)	post	never	yes	no	295.5	negative	0	0
961	no	24.8	healthy (18.5-24.9)	pre	never	no	no	80.0179	negative	0.106446
962	no	55	healthy (18.5-24.9)	post	< 5 years	no	no	317.5	negative	0	0
963	no	51.2	healthy (18.5-24.9)	pre	never	no	no	170.195	negative	0
964	no	50.9	healthy (18.5-24.9)	pre	never	no	no	257.15	negative	0	0
965	no	49.9	overweight (25-29.9)	post	never	no	no	360	negative	0	0
966	no	33.3	obese (>30)	pre	never	no	no	107.562	negative	0
967	no	39.8	obese (>30)	pre	never	yes	no	263.025	negative	0
968	no	44	overweight (25-29.9)	pre	never	no	no	26.5805	negative	0
969	no	45.7	healthy (18.5-24.9)	post	never	no	no	-9	negative	0	0
970	no	47.8	overweight (25-29.9)	pre	never	no	no	350.179	negative	0
971	no	51.7	healthy (18.5-24.9)	post	< 5 years	no	no	317	negative	0	0
972	no	51.4	obese (>30)	post	never	no	no	5	negative	0	0.0054195
973	no	46.4	overweight (25-29.9)	pre	never	no	no	128.241	negative	0	0
974	no	52.8	healthy (18.5-24.9)	post	never	no	no	137	negative	0	0
975	no	62.3	obese (>30)	post	never	no	no	341	negative	0	0.00709905
976	no	50.9	obese (>30)	post	< 5 years	no	no	210.5	negative	0	0
977	no	38.4	healthy (18.5-24.9)	pre	never	no	no	262.259	negative	0	0.0146695
978	no	46	overweight (25-29.9)	pre	never	no	yes	89.397	negative	0.0118011	0
979	no	56.4	healthy (18.5-24.9)	post	never	yes	no	446.5	negative	0	0
980	no	50.1	obese (>30)	pre	never	no	no	177.043	negative	0
981	yes	49	obese (>30)	pre	never	no	no	316.342	negative	0	0
982	no	65.7	obese (>30)	post	never	yes	no	283.5	negative	0
983	no	55.4	obese (>30)	post	never	yes	no	401	negative	0	0
984	no	43	healthy (18.5-24.9)	pre	never	no	no	252.07	negative	0
985	no	39.6	overweight (25-29.9)	pre	never	no	no	-2.0804	negative	0.0661331	0
986	no	50.4	healthy (18.5-24.9)	post	< 5 years	no	no	382	negative	0	0
987	yes	59.5	obese (>30)	post	never	no	no	395	negative	0	0
988	no	55.4	obese (>30)	post	never	yes	no	425	negative	0
989	no	42.5	overweight (25-29.9)	pre	never	no	yes	378.176	negative	0	0
990	yes	74.3	healthy (18.5-24.9)	post	>= 5 years	no	no	428	negative	0	0
991	no	53.2	healthy (18.5-24.9)	post	never	no	no	335	negative	0
992	no	55	obese (>30)	post	never	no	no	463.5	negative	0	0.00136976
993	no	46.2	healthy (18.5-24.9)	pre	never	no	no	361.306	negative	0	0
994	no	33	healthy (18.5-24.9)	pre	never	no	no	72.5069	negative	0	0
995	no	46	healthy (18.5-24.9)	pre	never	yes	yes	357.574	negative	0	0
996	no	35.5	healthy (18.5-24.9)	pre	never	no	no	78.0091	negative	0
997	no	35	obese (>30)	pre	never	no	no	263.998	negative	0	0
998	no	37.2	healthy (18.5-24.9)	pre	never	no	no	50.8388	negative	0	0
999	no	65.2	obese (>30)	post	never	no	yes	72	negative	0	0.00195594
1000	no	71.4	healthy (18.5-24.9)	post	>= 5 years	no	no	317	negative	0	0.0343049
1001	no	37.7	obese (>30)	pre	never	no	no	272.885	negative	0
1002	no	44.6	healthy (18.5-24.9)	pre	never	yes	no	150.02	negative	0
1003	yes	64.3	healthy (18.5-24.9)	post	never	no	no	360	negative	0	0.00388837
1004	no	25.6	healthy (18.5-24.9)	pre	never	no	no	138.646	negative	0
1005	no	33.6	overweight (25-29.9)	pre	never	no	no	258.646	negative	0
1006	no	48.2	overweight (25-29.9)	pre	never	no	no	352.855	negative	0	0
1007	no	51.4	obese (>30)	post	never	no	no	293	negative	0.033562	0
1008	no	42.6	healthy (18.5-24.9)	pre	never	no	yes	242.436	negative	0	0
1009	no	40.8	healthy (18.5-24.9)	pre	never	no	no	255.32	negative	0	0.00566499
1010	no	28.7	healthy (18.5-24.9)	pre	never	no	no	140.691	negative	0
1011	no	50.8	healthy (18.5-24.9)	pre	never	no	no	405.893	negative	0	0
1012	no	49.4	overweight (25-29.9)	pre	never	no	no	355.534	negative	0	0
1013	yes	68.3	healthy (18.5-24.9)	post	never	no	no	420	negative	0
1014	no	46.4	healthy (18.5-24.9)	pre	never	no	no	405.408	negative	0
1015	yes	51	overweight (25-29.9)	post	never	no	no	436	negative	0	0
1016	no	55.5	obese (>30)	post	never	no	no	433.5	negative	0.211594	0.0126861
1017	yes	41.4	healthy (18.5-24.9)	pre	never	no	no	312.897	negative	0	0
1018	yes	69.3	overweight (25-29.9)	post	never	no	no	343.5	negative	0	0.00685809
1019	no	36.3	overweight (25-29.9)	pre	never	no	no	150.097	negative	0	0.010132
1020	no	75.1	overweight (25-29.9)	post	never	no	no	509	positive	9.01705	0.102552
1021	no	43	healthy (18.5-24.9)	postmenopausal	never	no	no	256	negative	0
1022	no	47.1	overweight (25-29.9)	pre	never	no	no	340.719	negative	0
1023	no	53.2	healthy (18.5-24.9)	post	never	no	no	456	negative	0	0.0120154
1024	no	37	overweight (25-29.9)	pre	never	yes	no	203.468	negative	0.0972887	0
1025	no	71.4	healthy (18.5-24.9)	postmenopausal	< 5 years	no	no	403.5	negative	0
1026	no	28.7	healthy (18.5-24.9)	pre	never	no	no	211.841	negative	0
1027	yes	55.2	overweight (25-29.9)	post	< 5 years	no	no	378.5	negative	0	0
1028	no	44.5	healthy (18.5-24.9)	pre	never	no	no	210.396	negative	0
1029	no	25.5	obese (>30)	pre	never	no	no	117.013	negative	0
1030	no	43.2	overweight (25-29.9)	pre	never	no	no	361.902	negative	0	0
1031	no	42.4	healthy (18.5-24.9)	pre	never	no	no	354.433	negative	0	0
1032	no	64.9	healthy (18.5-24.9)	post	never	no	no	180	negative	0
1033	no	64	healthy (18.5-24.9)	post	never	no	no	295.5	negative	0	0
1034	no	38.8	underweight (<18.5)	pre	never	no	no	307.501	negative	0	0
1035	no	62.1	obese (>30)	post	never	no	no	410.5	negative	0
1036	yes	46.3	overweight (25-29.9)	pre	never	no	no	380.357	negative	0	0
1037	no	55.2	overweight (25-29.9)	pre	never	no	no	542.363	positive	0.376537	0.012467
1038	no	31.6	healthy (18.5-24.9)	pre	never	no	no	150.892	negative	0	0
1039	yes	59.1	obese (>30)	post	never	no	no	470.5	negative	0.146973	0.234891
1040	yes	63.4	overweight (25-29.9)	post	never	yes	no	235.5	negative	0	0.0858823
1041	no	72.5	healthy (18.5-24.9)	post	>= 5 years	no	no		negative	0	0
1042	no	38.2	healthy (18.5-24.9)	pre	never	no	no	295.988	negative	0	0.0123236
1043	yes	80.1	overweight (25-29.9)	post	never	no	no	402.5	negative	0	0
1044	no	51.4	healthy (18.5-24.9)	post	< 5 years	no	no	401	negative	0
1045	no	28.6	healthy (18.5-24.9)	pre	never	no	no	153.384	negative	0
1046	no	53.7	overweight (25-29.9)	post	never	no	no	480	negative	0	0
1047	no	35.4	underweight (<18.5)	pre	never	no	yes	221.32	negative	0
1048	no	45.7	overweight (25-29.9)	pre	never	no	no	97.0641	negative	0
1049	no	48.1	overweight (25-29.9)	pre	never	no	no	301.337	negative	0	0
1050	no	58.4	obese (>30)	post	never	yes	no	515	negative	0	0
1051	no	26.9	overweight (25-29.9)	pre	never	no	no	143.079	negative	0
1052	no	23	overweight (25-29.9)		never	no	no	108	negative	0
1053	no	36.3	healthy (18.5-24.9)	pre	never	no	no	219.046	negative	0	0.0118722
1054	no	49.5	underweight (<18.5)	pre	never	yes	no	223.789	positive	0.46417
1055	no	47.3	healthy (18.5-24.9)	pre	never	yes	no	339.801	negative	0	0.00774446
1056	no	52.1	overweight (25-29.9)	post	never	yes	no	365	negative	0	0
1057	no	56.4	healthy (18.5-24.9)	post	never	no	no	370.5	negative	0	0
1058	no	40.3	healthy (18.5-24.9)	pre	never	no	no	185.228	negative	0	0.0068757
1059	no	47.7	healthy (18.5-24.9)	post	< 5 years	yes	yes	160	negative	0	0
1060	yes	63.4	overweight (25-29.9)	post	never	no	yes	365	negative	0
1061	no	32.6	healthy (18.5-24.9)	pre	never	no	yes	213.072	negative	0	0
1062	no	33.5	underweight (<18.5)	pre	never	no	no	210.282	negative	0
1063	no	57.2	overweight (25-29.9)	post	never	yes	no	425.107	negative	0	0
1064	no	50.7	overweight (25-29.9)	post	< 5 years	no	no	30.5	negative	0	0
1065	no	50.9	healthy (18.5-24.9)	post	never	no	no		negative	0	0
1066	no	62.5	obese (>30)	post	never	no	no		negative	0	0
1067	no	57.3	overweight (25-29.9)	post	< 5 years	yes	no	420	negative	0	0
1068	no	55.1	overweight (25-29.9)	post	< 5 years	yes	no	206.5	negative	0
1069	no	50.6	obese (>30)	post	never	no	no		negative	0	0
1070	no	57.3	obese (>30)	post	never	yes	no	303	negative	0	0
1071	no	50.5	healthy (18.5-24.9)	pre	never	no	yes	238.147	negative	0	0
1072	no	51.2	overweight (25-29.9)	post	never	no	no		negative	0	0.00234244
1073	no	60.8	healthy (18.5-24.9)	post	never	no	no	354.5	negative	0.104271	0.0183466
1074	no	51.9	healthy (18.5-24.9)	pre	never	no	no	351.413	negative	0
1075	no	62.6	healthy (18.5-24.9)	post	never	no	no	458.5	negative	0	0
1076	no	50.5	healthy (18.5-24.9)	postmenopausal	never	no	no	-48	negative	0
1077	no	57.4	obese (>30)	post	>= 5 years	no	no	319.5	negative	0	0
1078	no	56.7	overweight (25-29.9)	post	< 5 years	no	no	354.5	negative	0	0
1079	no	65	healthy (18.5-24.9)	post	never	no	no	475.5	negative	0
1080	no	53.5	overweight (25-29.9)	pre	< 5 years	no	no	190.797	negative	0.149976
1081	no	52.5	overweight (25-29.9)	post	never	yes	no		negative	0	0
1082	no	52.8	healthy (18.5-24.9)	post	< 5 years	no	no	362.5	negative	0
1083	no	65	healthy (18.5-24.9)	post	never	no	no	424	negative	0.022096	0
1084	no	64	healthy (18.5-24.9)	post	never	no	no	64	negative	0	0.0175774
1085	no	57.2	healthy (18.5-24.9)	post	never	no	no	331.5	negative	0
1086	no	55.4	healthy (18.5-24.9)	post	never	yes	no	376	negative	0	0.00546543
1087	no	51.3	overweight (25-29.9)	pre	never	no	no	346.718	negative	0	0
1088	no	63.5	healthy (18.5-24.9)	post	never	no	no	461	negative	0.0321392	0.00208415
1089	no	56.4	overweight (25-29.9)	post	< 5 years	no	no	362.5	negative	0	0.0235949
1090	no	52.5	overweight (25-29.9)	pre	never	no	no	11.4273	negative	0	0
1091	no	60.3	healthy (18.5-24.9)	post	>= 5 years	no	yes	438.5	negative	0
1092	no	50.1	overweight (25-29.9)	pre	never	no	no	257.706	negative	0
1093	no	61	healthy (18.5-24.9)	post	never	no	no	263	negative	0.0244814
1094	no	61.3	overweight (25-29.9)	post	never	no	no	192	negative	0.0558389	0.00842515
1095	no	59	overweight (25-29.9)	post	never	no	no	341	negative	0	0
1096	no	52.8	healthy (18.5-24.9)	post	never	no	no	372	negative	0
1097	no	56.8	underweight (<18.5)	post	>= 5 years	yes	no	89	negative	0	0.00840089
1098	no	59.9	overweight (25-29.9)	post	never	no	no	307.5	negative	0	0.00233859
1099	no	57.7	healthy (18.5-24.9)	post	never	no	no	405	negative	0
1100	no	51.2	overweight (25-29.9)	pre	never	no	no	320.33	negative	0	0.00755911
1101	no	53	obese (>30)	post	never	no	no	314.5	negative	0
1102	no	61.2	overweight (25-29.9)	post	< 5 years	no	no	197	negative	0	0.0231346
1103	no	61.2	overweight (25-29.9)	post	never	no	no	197	negative	0	0.00247369
1104	no	60.8	healthy (18.5-24.9)	post	< 5 years	no	yes	326.5	negative	0	0.0273202
1105	no	62.7	healthy (18.5-24.9)	postmenopausal	< 5 years	no	no	-103	negative	0
1106	no	55	obese (>30)	post	never	no	no	398.5	negative	0	0
1107	no	55.2	obese (>30)	post	never	no	no	161	negative	0	0
1108	no	63.6	healthy (18.5-24.9)	post	never	no	yes	161	negative	0	0.0157855
1109	no	50.3	overweight (25-29.9)	post	never	no	no	65	negative	0
1110	no	61.7	healthy (18.5-24.9)	post	never	no	no	216	negative	0
1111	no	52.6	healthy (18.5-24.9)	post	never	no	no		negative	0	0
1112	no	48.4	obese (>30)	pre	never	no	no	18.8258	positive	0.476657	0.0183057
1113	no	46.3	healthy (18.5-24.9)	pre	never	no	no	67.5	negative	0
1114	no	46.5	overweight (25-29.9)	pre	never	yes	no	238.492	negative	0
1115	no	44.6	healthy (18.5-24.9)	pre	never	no	no	301.749	negative	0
1116	no	63.7	overweight (25-29.9)	post	never	no	no		negative	0	0
1117	no	52.7	obese (>30)	post	never	no	no	268	negative	0	0
1118	no	36	healthy (18.5-24.9)	pre	never	no	no	52.8898	negative	0
1119	no	55.4	overweight (25-29.9)	post	< 5 years	no	no	285	negative	0	0.00921481
1120	no	40.4	healthy (18.5-24.9)	pre	never	no	no	306.985	negative	0	0
1121	no	49.9	overweight (25-29.9)	pre	never	no	no	65	negative	0
1122	no	62.9	obese (>30)	post	never	no	no	350.5	negative	0	0
1123	no	61.9	overweight (25-29.9)	post	never	no	no	249	negative	0
1124	no	50	healthy (18.5-24.9)	post	< 5 years	no	no	65	negative	0
1125	no	46.3	obese (>30)	pre	never	no	no	260.094	negative	0	0.0117534
1126	no	60.4	obese (>30)	post	never	no	no	158.5	negative	0	0.00760003
1127	no	50.9	healthy (18.5-24.9)	post	never	no	no	283.5	positive	0.306702	0
1128	no	55.4	overweight (25-29.9)	post	>= 5 years	no	no	221	negative	0	0
1129	no	65.1	healthy (18.5-24.9)	post	>= 5 years	no	no	275	negative	0
1130	no	62.8	healthy (18.5-24.9)	post	>= 5 years	no	no	201	negative	0
1131	no	61.9	overweight (25-29.9)	post	never	no	no	192	negative	0
1132	no	35.1	healthy (18.5-24.9)	pre	never	no	no	206.478	negative	0
1133	no	58.2	overweight (25-29.9)	post	< 5 years	no	no	233	negative	0
1134	no	39.4	healthy (18.5-24.9)	pre	never	no	no	322.085	negative	0	0
1135	no	31	underweight (<18.5)	premenopausal	never	no	no	74.2624	negative	0
1136	no	31.8	healthy (18.5-24.9)	pre	never	no	no	177.98	negative	0
1137	yes	63.3	healthy (18.5-24.9)	post	never	yes	no	516	negative	0	0.0163283
1138	no	29.8	healthy (18.5-24.9)	pre	never	no	no	105.997	negative	0
1139	yes	65.4	obese (>30)	postmenopausal	never	no	no	448	negative	0
1140	no	46.2	healthy (18.5-24.9)	pre	never	no	no	304.571	negative	0
1141	no	27.9	overweight (25-29.9)	pre	never	no	no	132.42	negative	0
1142	yes	64.6	healthy (18.5-24.9)	post	never	no	no	268	negative	0	0
1143	yes	36.2	healthy (18.5-24.9)	pre	never	no	no		negative	0	0.126068
1144	no	52.9	obese (>30)	post	never	no	no	403.5	negative	0.24307	0.0130275
1145	yes	30.2	healthy (18.5-24.9)	pre	never	no	no	221.227	negative	0	0.049664
1146	yes	86.2	overweight (25-29.9)	post	never	no	no	461	negative	0
1147	yes	80.3	overweight (25-29.9)	post	never	no	no	424	negative	0.0955347	0
1148	no	63.8	healthy (18.5-24.9)	post	never	no	no	444.5	negative	0	0.00134794
1149	no	42.2	healthy (18.5-24.9)	pre	never	no	no	266.773	negative	0.0303929	0.00186095
1150	yes	63.2	obese (>30)	post	never	no	no	425	negative	0
1151	no	38.1	healthy (18.5-24.9)	pre	never	no	no	113.96	negative	0	0
1152	yes	64.9	overweight (25-29.9)	post	never	no	no	365	positive	1.49918	0.0150688
1153	no	53.8	overweight (25-29.9)	pre	never	no	no	350.96	negative	0	0.000123899
1154	no	38.2	overweight (25-29.9)	pre	never	no	no	303	negative	0	0
1155	no	32.8	healthy (18.5-24.9)	pre	never	no	no	249	negative	0	0
1156	no	37.2	obese (>30)	pre	never	no	no	279	negative	0	0.0625452
1157	no	50.7	overweight (25-29.9)	pre	never	no	no	416.186	negative	0	0
1158	yes	71.4	overweight (25-29.9)	post	never	no	no	528	positive	0.748267	0.0674874
1159	no	73	overweight (25-29.9)	post	never	no	yes	434.5	negative	0
1160	no	37.7	healthy (18.5-24.9)	pre	never	no	no	308.648	negative	0	0
1161	no	40.3	healthy (18.5-24.9)	pre	never	no	no	284.695	negative	0	0
1162	no	31.2	overweight (25-29.9)	pre	never	no	no	137.218	negative	0	0
1163	no	56.2	overweight (25-29.9)	post	< 5 years	no	no	397.5	negative	0	0
1164	yes	46.1	overweight (25-29.9)	pre	never	yes	no	62	negative	0.100525
1165	no	46.2	healthy (18.5-24.9)	pre	< 5 years	no	no	207.358	negative	0	0
1166	no	48.5	healthy (18.5-24.9)	pre	never	no	no	275.292	negative	0	0
1167	no	25.7	healthy (18.5-24.9)	premenopausal	never	no	no	175.893	negative	0
1168	no	38.4	overweight (25-29.9)	pre	never	no	no	291.928	negative	0	0
1169	yes	64.4	healthy (18.5-24.9)	post	never	no	no	449	negative	0
1170	no	52.4	overweight (25-29.9)	pre	never	no	no	274.082	positive	1.23623	0.161174
1171	no	59.3	healthy (18.5-24.9)	postmenopausal	never	no	missing or unknown	287	negative	0
1172	no	41.4	obese (>30)	pre	never	no	no	330.851	negative	0	0
1173	no	44.9	healthy (18.5-24.9)	pre	never	no	no	376.324	negative	0
1174	no	34.9	overweight (25-29.9)	pre	never	no	no	286.585	negative	0	0.0130803
1175	no	34.4	healthy (18.5-24.9)	pre	never	no	no	220.573	negative	0	0
1176	no	52.3	obese (>30)	pre	never	no	no	27.6311	positive	0.352563
1177	no	56.8	healthy (18.5-24.9)	post	never	no	no	472	negative	0
1178	no	62.7	overweight (25-29.9)	post	>= 5 years	yes	no	315	negative	0
1179	no	52.7	obese (>30)	pre	never	no	no	357.999	negative	0.0553389
1180	no	50.5	obese (>30)	pre	never	no	no	310.493	negative	0
1181	no	60.8	obese (>30)	post	never	no	no	461	negative	0
1182	no	66	healthy (18.5-24.9)	post	never	no	no	0	negative	0
1183	no	57.9	obese (>30)	post	never	no	no		negative	0
1184	no	50.6	healthy (18.5-24.9)	pre	never	no	no	191.904	negative	0	0
1185	no	52.9	overweight (25-29.9)	post	never	no	no	312	negative	0
1186	no	40.4	overweight (25-29.9)		never	no	no	172	negative	0
1187	no	53.4	obese (>30)	post	never	no	no	72	negative	0
1188	yes	57.2	healthy (18.5-24.9)	post	>= 5 years	no	no		negative	0	0
1189	no	74.1	healthy (18.5-24.9)	post	>= 5 years	no	no	422.5	positive	16.0529	0.0787102
1190	yes	75.1	overweight (25-29.9)	post	never	no	no	391.5	negative	0	0
1191	yes	67.8	healthy (18.5-24.9)	post	never	no	no	245	negative	0.0796798	0.0569542
1192	yes	77.1	healthy (18.5-24.9)	post	never	no	no	365	negative	0	0
1193	yes	59.3	obese (>30)	post	never	no	no	398.5	negative	0	0
1194	no	47.3	healthy (18.5-24.9)	pre	never	yes	no	328.532	negative	0	0
1195	no	40.8	healthy (18.5-24.9)	pre	never	no	no	298	negative	0
1196	no	48.1	underweight (<18.5)	pre	never	yes	no	429.1	negative	0	0.0546958
1197	no	55.7	obese (>30)	post	never	no	no	279	negative	0	0.000739523
1198	no	51.8	overweight (25-29.9)	pre	never	no	no	492.577	negative	0
1199	no	42.7	healthy (18.5-24.9)	pre	never	no	no	178.548	negative	0	0.0109832
1200	no	46.4	healthy (18.5-24.9)	pre	never	no	no	401.16	negative	0.060109	0.0447898
1201	no	29.5	healthy (18.5-24.9)	pre	never	no	no	176.158	positive	0.324172
1202	no	54.5	overweight (25-29.9)	pre	>= 5 years	no	no	341.48	negative	0	0
1203	no	50.7	healthy (18.5-24.9)	pre	never	no	no	440.64	negative	0	0
1204	no	69.6	obese (>30)	post	never	no	no	454	negative	0	0
1205	yes	67.9	healthy (18.5-24.9)	post	never	no	no	432	negative	0.062363	0.030417
1206	yes	63.7	healthy (18.5-24.9)	post	never	no	no	281	negative	0.163745	0.104316
1207	no	40.8	overweight (25-29.9)	pre	never	no	no	131	negative	0
1208	yes	69	overweight (25-29.9)	post	>= 5 years	no	no	427.5	negative	0	0.00375358
1209	no	38.8	underweight (<18.5)	pre	never	no	no	297.333	negative	0
1210	no	29.7	overweight (25-29.9)	pre	never	no	no	227.379	negative	0
1211	no	51.9	healthy (18.5-24.9)	post	never	no	no	307.5	negative	0
1212	no	45.6	healthy (18.5-24.9)	pre	never	no	no	144.272	negative	0
1213	no	27.7	healthy (18.5-24.9)	pre	never	no	no	104.112	negative	0
1214	yes	68.8	healthy (18.5-24.9)	post	never	no	no	377	negative	0	0
1215	yes	63	healthy (18.5-24.9)	post	never	no	no	327	negative	0	0
1216	no	41.4	obese (>30)	pre	never	no	no	292.646	negative	0	0
1217	no	56.6	healthy (18.5-24.9)	post	never	no	no	420	negative	0
1218	no	38.5	overweight (25-29.9)	pre	never	yes	yes	305.49	negative	0	0
1219	no	59.1	healthy (18.5-24.9)	post	never	yes	no	425	negative	0.0552432	0.0257984
1220	no	46.5	healthy (18.5-24.9)	pre	never	yes	no	180	negative	0
1221	no	55.9	overweight (25-29.9)	post	never	no	no	338.5	negative	0	0
1222	no	45.7	healthy (18.5-24.9)	pre	never	yes	no	180.286	negative	0	0.0124556
1223	no	35.5	overweight (25-29.9)	pre	never	no	no	77.4845	negative	0
1224	no	48.7	healthy (18.5-24.9)	pre	never	no	no	121.969	negative	0
1225	no	45.9	healthy (18.5-24.9)	pre	never	no	no	238.995	negative	0
1226	no	53.5	obese (>30)	post	< 5 years	yes	no	408	negative	0
1227	no	34.6	overweight (25-29.9)	pre	never	no	no	184.62	negative	0
1228	no	50.5	obese (>30)	post	never	no	no	70	negative	0	0
1229	no	25.1	healthy (18.5-24.9)	pre	never	no	no	48.9268	negative	0
1230	no	38.7	healthy (18.5-24.9)	pre	never	no	no	105.515	negative	0
1231	no	61.2	obese (>30)	post	never	yes	no	497	negative	0	0.0159317
1232	no	46.1	healthy (18.5-24.9)	pre	never	no	no	286.419	negative	0
1233	no	39	healthy (18.5-24.9)	pre	never	no	yes	17.589	negative	0
1234	no	26.9	obese (>30)	pre	never	no	no	70.9897	negative	0
1235	no	61.1	healthy (18.5-24.9)	post	never	no	no	302.5	negative	0.150424	0.0362683
1236	no	46.7	healthy (18.5-24.9)	post	never	no	no	239.5	negative	0	0.0233635
1237	no	71.5	healthy (18.5-24.9)	post	never	no	no	461	negative	0	0
1238	no	44.9	healthy (18.5-24.9)	post	never	no	no	206.5	negative	0
1239	no	61.2	healthy (18.5-24.9)	post	never	yes	no	379.5	negative	0	0.00196126
1240	no	66.1	healthy (18.5-24.9)	post	< 5 years	no	yes		negative	0	0
1241	no	70.3	obese (>30)	post	< 5 years	no	no	274	negative	0	0
1242	no	50.3	healthy (18.5-24.9)	post	never	no	no	354.5	negative	0
1243	no	43.2	obese (>30)	pre	never	yes	no	235.724	negative	0
1244	no	59.1	healthy (18.5-24.9)	post	never	no	yes	473	negative	0	0
1245	no	63.8	healthy (18.5-24.9)	post	never	no	no	149	negative	0
1246	no	60	overweight (25-29.9)	post	never	no	no	419	negative	0	0.0260955
1247	no	63.3	overweight (25-29.9)	post	never	no	no	321	negative	0
1248	no	45.5	overweight (25-29.9)	pre	never	no	no	199.092	negative	0
1249	no	52.1	healthy (18.5-24.9)	post	never	no	no	137	negative	0	0
1250	no	72.3	overweight (25-29.9)	post	>= 5 years	no	no	113	negative	0	0
1251	no	40.6	obese (>30)		never	no	no	157.5	negative	0
1252	no	39.4	overweight (25-29.9)	pre	never	no	no	106.252	negative	0
1253	no	51.9	healthy (18.5-24.9)	pre	never	no	yes	265.863	negative	0.160542
1254	no	50.5	overweight (25-29.9)	pre	never	no	no	364.279	negative	0
1255	no	38.8	healthy (18.5-24.9)	pre	never	no	no	225.301	negative	0	0
1256	no	38.8	healthy (18.5-24.9)	pre	never	no	no	289.301	negative	0
1257	no	67.6	healthy (18.5-24.9)	post	>= 5 years	no	no	421	negative	0	0
1258	no	53.3	healthy (18.5-24.9)	pre	never	no	no	355.254	negative	0	0
1259	no	28.6	healthy (18.5-24.9)	pre	never	yes	no	114.769	negative	0
1260	no	52	healthy (18.5-24.9)	post	< 5 years	no	no	348	negative	0
1261	no	51.5	healthy (18.5-24.9)	post	< 5 years	no	no	421.5	negative	0
1262	no	70.4	healthy (18.5-24.9)	post	never	no	no	551	negative	0	0
1263	no	40.4	obese (>30)	pre	never	no	no	80.9424	negative	0
1264	no	63.9	healthy (18.5-24.9)	post	never	yes	no	437	negative	0.140399
1265	no	54.7	overweight (25-29.9)	post	never	no	no	353.5	negative	0	0.00281186
1266	no	51.9	obese (>30)	pre	never	no	no	470.76	negative	0
1267	no	26.6	healthy (18.5-24.9)	pre	never	no	no	55.4912	negative	0
1268	no	64.5	healthy (18.5-24.9)	post	never	no	no	386.5	negative	0
1269	no	48.2	healthy (18.5-24.9)	pre	never	no	no	245.014	negative	0
